# Supplementary material for: DNA double-strand break-free CRISPR interference delays Huntington’s disease progression in mice
Source: Commun Biol. 2023 Apr 28;6:466. doi: 10.1038/s42003-023-04829-8 (PMC10147674; doi:10.1038/s42003-023-04829-8)
Supplement: Supplementary file 4 — Supplementary Data 1 [file 42003_2023_4829_MOESM4_ESM.xls]

## Sheet: Sheet2
Supplementary Data 1. Potential off-target sites for sgRNA targeting CAG repeat region in HTT gene via OFFinder algorithm in human genome.
#Bulge type	crRNA	DNA	Chromosome	Position	Direction	Gene ID
X	AGCAGCAGCAGCAGCAGCAGNGG	AGCAGCAGCAGCAGCAGCAcAGG	chr1	5479113	-	LOC107984911
X	AGCAGCAGCAGCAGCAGCAGNGG	AGCAGCAGCAGCAGCAGCAcAGG	chr1	11315346	+	LOC105376737
X	AGCAGCAGCAGCAGCAGCAGNGG	AGCAGCAGCAGCAGCAGCAGAGG	chr1	14831336	-	KAZN
X	AGCAGCAGCAGCAGCAGCAGNGG	AGCAGCAGCAaCAGCAGCAGAGG	chr1	18245732	-	IGSF21
X	AGCAGCAGCAGCAGCAGCAGNGG	AGCAGCAGCAGCAGCAGCAaCGG	chr1	26773695	+	ARID1A
X	AGCAGCAGCAGCAGCAGCAGNGG	AtCAGCAGCAGCAGCAGCAGGGG	chr1	27521551	-	WASF2
X	AGCAGCAGCAGCAGCAGCAGNGG	AGCAGCAGCAGCAGCAGCgGTGG	chr1	30908467	+	SDC3
X	AGCAGCAGCAGCAGCAGCAGNGG	AGCAGCAGCAGCAGCAGCAGTGG	chr1	55039876	-	PCSK9
X	AGCAGCAGCAGCAGCAGCAGNGG	AGCAGCAGCAGCAGCAGCAaAGG	chr1	76626094	+	ST6GALNAC3
X	AGCAGCAGCAGCAGCAGCAGNGG	AGCAGCAaCAGCAGCAGCAGCGG	chr1	77683502	-	ZZZ3
X	AGCAGCAGCAGCAGCAGCAGNGG	AGCAGCAaCAGCAGCAGCAGCGG	chr1	109250124	-	CELSR2
X	AGCAGCAGCAGCAGCAGCAGNGG	AGCAaCAGCAGCAGCAGCAGCGG	chr1	151805372	-	LINGO4
X	AGCAGCAGCAGCAGCAGCAGNGG	AGCAGCAGCAGCAGCAGCAGCGG	chr1	155078953	-	EFNA3
X	AGCAGCAGCAGCAGCAGCAGNGG	AGCAGCgGCAGCAGCAGCAGAGG	chr1	215723286	-	USH2A
X	AGCAGCAGCAGCAGCAGCAGNGG	AGCAGCAGCAGCAGCAGCtGTGG	chr1	224192169	-	DEGS1
X	AGCAGCAGCAGCAGCAGCAGNGG	AGCAGCAGCgGCAGCAGCAGCGG	chr2	5693753	+	SOX11
X	AGCAGCAGCAGCAGCAGCAGNGG	AGCAGCAGCAGCAGCAGCtGAGG	chr2	23621180	+	KLHL29
X	AGCAGCAGCAGCAGCAGCAGNGG	AGCAGCAGCAGCgGCAGCAGCGG	chr2	25161588	-	POMC
X	AGCAGCAGCAGCAGCAGCAGNGG	AGCAGCAGCAGCAGCAGCAGCGG	chr2	47541978	+	MSH2
X	AGCAGCAGCAGCAGCAGCAGNGG	AGCAGCAGCAGCAGCAGgAGGGG	chr2	47570252	+	MSH2
X	AGCAGCAGCAGCAGCAGCAGNGG	AGCAGCAGCAGCAGCgGCAGCGG	chr2	91749055	-	IGSF3P2
X	AGCAGCAGCAGCAGCAGCAGNGG	AGCAGCAGCAGCAGCAGCAGCGG	chr2	99601546	-	AFF3
X	AGCAGCAGCAGCAGCAGCAGNGG	gGCAGCAGCAGCAGCAGCAGAGG	chr2	127054015	+	BIN1
X	AGCAGCAGCAGCAGCAGCAGNGG	AGCAGCAGCAGCAGtAGCAGCGG	chr2	170963423	-	GORASP2
X	AGCAGCAGCAGCAGCAGCAGNGG	AGCAGCAGCAGCAGCAGCAGTGG	chr2	183404469	+	-
X	AGCAGCAGCAGCAGCAGCAGNGG	AGCAGCAGCAGCAGCAGCAGTGG	chr2	209097370	+	-
X	AGCAGCAGCAGCAGCAGCAGNGG	AGCAGCAGCAGCgGCAGCAGCGG	chr2	216633568	-	IGFBP2
X	AGCAGCAGCAGCAGCAGCAGNGG	AGCAGCAGCAGCAGCAGCAaGGG	chr2	225164717	-	-
X	AGCAGCAGCAGCAGCAGCAGNGG	AGCAGCAGCAGCAGCAGCAGAGG	chr2	235516052	-	AGAP1
X	AGCAGCAGCAGCAGCAGCAGNGG	AGCAGCAGCAGCgGCgGCcGAGG	chr2	27123780	-	ABHD1
X	AGCAGCAGCAGCAGCAGCAGNGG	AGCAaCAGCAGCAGCAGCAGCGG	chr3	18345377	-	SATB1
X	AGCAGCAGCAGCAGCAGCAGNGG	AGCAGCAGCAGCAGCAGgAGTGG	chr3	34286131	-	LINC01811
X	AGCAGCAGCAGCAGCAGCAGNGG	AGCAGCAGCAGCAGCAGCAaAGG	chr3	135001686	-	EPHB1
X	AGCAGCAGCAGCAGCAGCAGNGG	AGCAGCAGCAGCAGCAGCAaGGG	chr3	149766862	+	ANKUB1
X	AGCAGCAGCAGCAGCAGCAGNGG	AGCAGCAGCAGCAGCAGCAGCGG	chr3	166251423	+	-
X	AGCAGCAGCAGCAGCAGCAGNGG	AGCAGCgGCAGCAGCAGCAGCGG	chr3	184562298	-	EPHB3
X	AGCAGCAGCAGCAGCAGCAGNGG	AGCgGCAGCAGCAGCAGCAGCGG	chr3	190120684	+	P3H2
X	AGCAGCAGCAGCAGCAGCAGNGG	AGCAGCAGCAGCAGCAGCgGCGG	chr4	2042396	-	C4ORF48
X	AGCAGCAGCAGCAGCAGCAGNGG	AGCAGCAGCAGCAGCAGgAGCGG	chr4	7192748	-	SORCS2
X	AGCAGCAGCAGCAGCAGCAGNGG	AGCAGCAGCAGCAGCgGCAGTGG	chr4	7451279	+	SORCS2
X	AGCAGCAGCAGCAGCAGCAGNGG	AGCAGCAGCAGCAGCAGCAGTGG	chr4	42562400	-	ATP8A1
X	AGCAGCAGCAGCAGCAGCAGNGG	AGCAGaAGCAGCAGCAGCAGCGG	chr4	48653834	+	FRYL
X	AGCAGCAGCAGCAGCAGCAGNGG	AGCAGCAGCAGCAGCAGgAGCGG	chr4	55636109	+	NMU
X	AGCAGCAGCAGCAGCAGCAGNGG	AGCAGCAGaAGCAGCAGCAGAGG	chr4	119628596	-	PDE5A
X	AGCAGCAGCAGCAGCAGCAGNGG	AGCAGCAGCAGCAGCAGCAGTGG	chr4	138242305	-	SLC7A11
X	AGCAGCAGCAGCAGCAGCAGNGG	AGCAGCAGCAGCAGCAGCAGCGG	chr4	170913552	+	-
X	AGCAGCAGCAGCAGCAGCAGNGG	AGCAGCAGCAGCAGCAGCAGCGG	chr4	183877667	-	STOX2
X	AGCAGCAGCAGCAGCAGCAGNGG	AGCAGCcGCAGCAGCAGCAGTGG	chr5	16179117	-	-
X	AGCAGCAGCAGCAGCAGCAGNGG	AGCAGCAGgAGCAGCAGCAGCGG	chr5	24921323	+	-
X	AGCAGCAGCAGCAGCAGCAGNGG	AGCAGCAGCAGCAGCAGCAGCGG	chr5	88489614	-	ENSG00000271904
X	AGCAGCAGCAGCAGCAGCAGNGG	AGCAGCAaCAGCAGCAGCAGTGG	chr5	96442787	-	LOC102724070
X	AGCAGCAGCAGCAGCAGCAGNGG	AGCAGCAGCAGCAGCAGaAGAGG	chr5	135198794	-	PITX1-AS1
X	AGCAGCAGCAGCAGCAGCAGNGG	AGCAGCAGCAGCAGCAGCgGGGG	chr5	138465944	+	EGR1
X	AGCAGCAGCAGCAGCAGCAGNGG	AaCAGCAGCAGCAGCAGCAGCGG	chr5	138465941	+	EGR1
X	AGCAGCAGCAGCAGCAGCAGNGG	AGCAGCAGCAGCAGCAGCAGTGG	chr5	140167031	+	LOC101929719
X	AGCAGCAGCAGCAGCAGCAGNGG	AGtAGCAGCAGCAGCAGCAGTGG	chr5	166294412	+	-
X	AGCAGCAGCAGCAGCAGCAGNGG	AGCAGCAGCAGCAGCAcCAGTGG	chr6	31629560	+	PRRC2A
X	AGCAGCAGCAGCAGCAGCAGNGG	AGCAGCAGCAGCAGtAGCAGTGG	chr6	41335897	-	NCR2
X	AGCAGCAGCAGCAGCAGCAGNGG	AGCAGCAGCAGCAGCAGCAaGGG	chr6	42929615	-	CNPY3
X	AGCAGCAGCAGCAGCAGCAGNGG	AGCAGCAGCAGCAGCAGCAGCGG	chr6	54295094	+	-
X	AGCAGCAGCAGCAGCAGCAGNGG	AGCAGCAGCAGCgGCAGCAGCGG	chr6	90296782	-	BACH2
X	AGCAGCAGCAGCAGCAGCAGNGG	AGCAGCAGCAGCAGCAGCAGCGG	chr6	90296791	-	BACH2
X	AGCAGCAGCAGCAGCAGCAGNGG	AGCAGCAGCAGCAGCAGCAGGGG	chr6	96938632	+	KLHL32
X	AGCAGCAGCAGCAGCAGCAGNGG	AGCAGCAGCAGCAGCAaCAGCGG	chr6	98835300	+	POU3F2
X	AGCAGCAGCAGCAGCAGCAGNGG	gGCAGCAGCAGCAGCAGCAGTGG	chr6	147204211	-	STCBP5-AS1
X	AGCAGCAGCAGCAGCAGCAGNGG	AGCAGCAGCAGCAGCAGCAtCGG	chr6	148523556	+	SASH1
X	AGCAGCAGCAGCAGCAGCAGNGG	AGCAGCAGCAGCAGCAGCtGGGG	chr7	6615610		ZNF853
X	AGCAGCAGCAGCAGCAGCAGNGG	AGCAGCAGCAGCAGCAaCAGCGG	chr7	5072388	-	RBAK-RBAKDN
X	AGCAGCAGCAGCAGCAGCAGNGG	AGCAGCAGCAGCAGCAGtAGTGG	chr7	5313193	-	TNRC18
X	AGCAGCAGCAGCAGCAGCAGNGG	AGCAGCAGCAGCAGCAGCAGCGG	chr7	5313157	-	TNRC18
X	AGCAGCAGCAGCAGCAGCAGNGG	AGCAGCAGCAGCAGgAGCAGCGG	chr7	11831827	+	THSD7A
X	AGCAGCAGCAGCAGCAGCAGNGG	AGCAGCAGCAGCAGCAGCAGTGG	chr7	16646199	-	BZW2
X	AGCAGCAGCAGCAGCAGCAGNGG	AGCAGCAGCAGCAGCAGCAaTGG	chr7	39682301	-	RALA
X	AGCAGCAGCAGCAGCAGCAGNGG	AGCgGCAGCAGCAGCAGCAGCGG	chr7	39951382	+	CDK13
X	AGCAGCAGCAGCAGCAGCAGNGG	AGCAGCAGCAGCAGCAGCAGTGG	chr7	57003943	+	TNRC18P3
X	AGCAGCAGCAGCAGCAGCAGNGG	AGCAGCAGCAGCAGCAGCAGCGG	chr7	63572918	-	TNRC18P2
X	AGCAGCAGCAGCAGCAGCAGNGG	AGCAGCAGCAGCAGCAGCAGAGG	chr7	66598825	-	RABGEF1P1
X	AGCAGCAGCAGCAGCAGCAGNGG	AGCAGCAGCAGCAGCAGCAcCGG	chr7	73154817	+	SPDYE10
X	AGCAGCAGCAGCAGCAGCAGNGG	AGCAGCAGCAGCAGCAGCgGAGG	chr7	124032397	-	TMEM229A
X	AGCAGCAGCAGCAGCAGCAGNGG	AGCAGCAGCAGCAGCAGCAGCGG	chr7	124032400	-	TMEM229A
X	AGCAGCAGCAGCAGCAGCAGNGG	AGCAGtAGCAGCAGCAGCAGCGG	chr7	128405922	-	IMPDH1
X	AGCAGCAGCAGCAGCAGCAGNGG	AGCAGCAGCgGCAGCAGCAGTGG	chr7	138440618	+	IMPDH1P3
X	AGCAGCAGCAGCAGCAGCAGNGG	AGCAGtAGCAGCAGCAGCAGCGG	chr7	158587631	+	PTPRN2
X	AGCAGCAGCAGCAGCAGCAGNGG	-	chr7	91264433		FZD1
X	AGCAGCAGCAGCAGCAGCAGNGG	gGCAGCAGCAGCAGCAGCAGCGG	chr8	28345590	+	ZNF395
X	AGCAGCAGCAGCAGCAGCAGNGG	AGCAGCAGCgGCAGCAGCAGCGG	chr8	143915153	-	PLEC
X	AGCAGCAGCAGCAGCAGCAGNGG	tGCAGCAGCAGCAGCAGCAGCGG	chr8	23854748	-	STC1
X	AGCAGCAGCAGCAGCAGCAGNGG	AGCAGCAGCAGCAGCAGCgGCGG	chr8	23854745	-	STC1
X	AGCAGCAGCAGCAGCAGCAGNGG	AGCAGCAGCAGCAGCAGCAGCGG	chr8	105074912	-	ENSG00000169946 (ZFPM2)
X	AGCAGCAGCAGCAGCAGCAGNGG	AGCAGCAGCAGCAGCAGCAGGGG	chr8	137697379	+	ENSG00000254076
X	AGCAGCAGCAGCAGCAGCAGNGG	gGCAGCAGCAGCAGCAGCAGCGG	chr8	139703129	+	ENSG00000169427 (KCNK9)
X	AGCAGCAGCAGCAGCAGCAGNGG	AGCAGCAGCAGCAGtAGCAGCGG	chr8	142464243	-	ADGRB1
X	AGCAGCAGCAGCAGCAGCAGNGG	AcCAGCAGCAGCAGCAGCAGTGG	chr8	143180296	+	-
X	AGCAGCAGCAGCAGCAGCAGNGG	AGCAGCAGCAGCAGCAGCAaAGG	chr8	143268834	-	GLI4
X	AGCAGCAGCAGCAGCAGCAGNGG	AGCAGCAGCAGCAGtAGCAGTGG	chr9	17463943	+	CNTLN
X	AGCAGCAGCAGCAGCAGCAGNGG	AGCAGCAGCAGaAGCAGCAGCGG	chr9	38424377	+	IGFBPL1
X	AGCAGCAGCAGCAGCAGCAGNGG	AGCAGCAGCAGCgGCAGCAGTGG	chr9	117414828	+	ASTN2
X	AGCAGCAGCAGCAGCAGCAGNGG	AGCAGCAGCAGCAGCAGCgGGGG	chr9	134642247	-	COL5A1
X	AGCAGCAGCAGCAGCAGCAGNGG	AGCAGCAGCgGCAGCAGCAGTGG	chr9	136383582	-	SNAPC4
X	AGCAGCAGCAGCAGCAGCAGNGG	AGCAGCAaCAGCAGCAGCAGCGG	chr9	137169890	+	LRRC26
X	AGCAGCAGCAGCAGCAGCAGNGG	AGCAGCAGCAGCAGCAGCtGGGG	chr10	47300690	-	GDF10
X	AGCAGCAGCAGCAGCAGCAGNGG	AGCAGCAGCAGCAGCAGCAGAGG	chr10	74051896	+	VCL
X	AGCAGCAGCAGCAGCAGCAGNGG	AGCAGCAGCAGCAGCAGCAGTGG	chr10	83109443	-	-
X	AGCAGCAGCAGCAGCAGCAGNGG	AGCAGCAGCAGCAGCAGCAGGGG	chr10	85237967	-	-
X	AGCAGCAGCAGCAGCAGCAGNGG	AGCAGCAGCAGCAGCAGCAGCGG	chr10	87659879	-	PAPSS2
X	AGCAGCAGCAGCAGCAGCAGNGG	AGCAGCAGCAGCAGCAGCAGTGG	chr10	89910885	+	LINC01374
X	AGCAGCAGCAGCAGCAGCAGNGG	AGCAGCAGCAGCAGCAGCAGGGG	chr10	91672224	-	-
X	AGCAGCAGCAGCAGCAGCAGNGG	AGCAGCAGCAGCAGCAGgAGGGG	chr11	627108	+	SCT
X	AGCAGCAGCAGCAGCAGCAGNGG	AGCAGCAGCAGCAGCAGCAaTGG	chr11	6641521	+	DCHS1
X	AGCAGCAGCAGCAGCAGCAGNGG	AGCAGCAGCAGCAGCAGCAGCGG	chr11	33257666	+	HIPK3
X	AGCAGCAGCAGCAGCAGCAGNGG	cGCAGCAGCAGCAGCAGCAGCGG	chr11	47980975	-	PTPRJ
X	AGCAGCAGCAGCAGCAGCAGNGG	AGCAGCAGCAGCAaCAGCAGCGG	chr11	64713640	+	NRXN2
X	AGCAGCAGCAGCAGCAGCAGNGG	AGCAGCAGCAGCAGCAGCAaCGG	chr11	66734907	+	SPTBN2
X	AGCAGCAGCAGCAGCAGCAGNGG	AGCAGCAGCAGCAGCAGCAGCGG	chr11	68312744	-	LRP5
X	AGCAGCAGCAGCAGCAGCAGNGG	AGCAGCAGCAGCAGCAGCcGTGG	chr11	68566232	-	PPP6R3
X	AGCAGCAGCAGCAGCAGCAGNGG	AGCAGCAGCAaCAGCAGCAGGGG	chr11	94799803	+	AMOTL1
X	AGCAGCAGCAGCAGCAGCAGNGG	AGCAGCAGCAGCAGCAGgAGCGG	chr11	130428230	+	ADAMTS8
X	AGCAGCAGCAGCAGCAGCAGNGG	AGCAGCAGCAGCAGCAGCAaCGG	chr12	6666477	-	ZNF384
X	AGCAGCAGCAGCAGCAGCAGNGG	AGCAGCAGCAGCAGCAcCAGGGG	chr12	1865655	+	CACNA2D4
X	AGCAGCAGCAGCAGCAGCAGNGG	AGCAGCAGCAGCgGCAGCAGTGG	chr12	6668027	-	-
X	AGCAGCAGCAGCAGCAGCAGNGG	AGCAGCAGCAGtAGCAGCAGCGG	chr12	6828458	-	P3H3
X	AGCAGCAGCAGCAGCAGCAGNGG	AGCAGCAGCAGCAGCAGaAGCGG	chr12	14567625	+	PLBD1
X	AGCAGCAGCAGCAGCAGCAGNGG	AGCAGCAGCAGCAGCAGCAGTGG	chr12	52768986	-	KRT76
X	AGCAGCAGCAGCAGCAGCAGNGG	AGCAGCAGCAGCAaCAGCAGAGG	chr12	57211946	-	LRP1
X	AGCAGCAGCAGCAGCAGCAGNGG	AGCAGCAGCAGCAGCAGCgGCGG	chr12	71663470	-	ZFC3H1
X	AGCAGCAGCAGCAGCAGCAGNGG	AGCAGCAGCAGCAGCAGCAaGGG	chr12	94369884	+	CEP83
X	AGCAGCAGCAGCAGCAGCAGNGG	AGCAGCAGCAGCAGCgGCAGCGG	chr12	119989464	+	BICDL1
X	AGCAGCAGCAGCAGCAGCAGNGG	AGCAGCAGCAGCAGCgGCAGCGG	chr12	131828557	-	MMP17
X	AGCAGCAGCAGCAGCAGCAGNGG	AGCAGCAGCAcCAGCAGCAGGGG	chr11	134312976	-	GLB1L3
X	AGCAGCAGCAGCAGCAGCAGNGG	AGCAGCAGCAGCAGCAGCAaGGG	chr12	1946053	-	DCP1B
X	AGCAGCAGCAGCAGCAGCAGNGG	AGCAGCAGCAaCAGCAGCAGCGG	chr12	49018975	-	KMT2D
X	AGCAGCAGCAGCAGCAGCAGNGG	AaCAGCAGCAGCAGCAGCAGCGG	chr12	8032716	+	FOXJ2
X	AGCAGCAGCAGCAGCAGCAGNGG	AGCAaCAGCAaCAGCAGCAGCGG	chr12	7045881	+	ATN1
X	AGCAGCAGCAGCAGCAGCAGNGG	AGCAGCAGCAGCAGCgGCAGCGG	chr13	18297594	+	IGSF3P1
X	AGCAGCAGCAGCAGCAGCAGNGG	AGCAGCAGCAGCAGCgGCAGCGG	chr13	32428010	-	N4BP2L1
X	AGCAGCAGCAGCAGCAGCAGNGG	AGCAGCAGCAGCAGCAGCcGGGG	chr13	38687425	-	FREM2
X	AGCAGCAGCAGCAGCAGCAGNGG	AGtAGCAGCAGCAGCAGCAGTGG	chr13	71902565	-	-
X	AGCAGCAGCAGCAGCAGCAGNGG	AGCAGCAGCAGCAGCAGCAGTGG	chr13	91432181	-	GPC5
X	AGCAGCAGCAGCAGCAGCAGNGG	AGCAGCAGCAGCAGCAGCAGAGG	chr13	107866335	-	NALF1
X	AGCAGCAGCAGCAGCAGCAGNGG	AGCAGCAGCAGCAGCAGCgGCGG	chr13	107866305	-	NALF1
X	AGCAGCAGCAGCAGCAGCAGNGG	gGCAGCAGCAGCAGCAGCAGCGG	chr13	107866308	-	NALF1
X	AGCAGCAGCAGCAGCAGCAGNGG	AGCAGCAGCAGCAGCAGCtGCGG	chr13	113863852	+	GAS6
X	AGCAGCAGCAGCAGCAGCAGNGG	AGCAGCAaCAGCAGCAGCAGCGG	chr14	92044496	-	ATXN3
X	AGCAGCAGCAGCAGCAGCAGNGG	tGCAGCAGCAGCAGCAGCAGTGG	chr14	61622853	+	LINC03033
X	AGCAGCAGCAGCAGCAGCAGNGG	AGCAGCAGCAGCAGCAGCAaGGG	chr14	74320924	+	VRTN
X	AGCAGCAGCAGCAGCAGCAGNGG	AGCAGCAGgAGCAGCAGCAGCGG	chr14	74294653	-	ABCD4
X	AGCAGCAGCAGCAGCAGCAGNGG	AGCAGCAGCAGCAGCAGCAGCGG	chr14	90397123	+	CALM1
X	AGCAGCAGCAGCAGCAGCAGNGG	AGCAGCAGCAGCAGCAGCAGGGG	chr14	92071007	-	ATXN3
X	AGCAGCAGCAGCAGCAGCAGNGG	AGCAGCAGCAGCAGCAGCAGGGG	chr15	43618681	+	STRC
X	AGCAGCAGCAGCAGCAGCAGNGG	AGCAGCAGCAGCAGCAGCAGGGG	chr15	43718143	+	STRCP1
X	AGCAGCAGCAGCAGCAGCAGNGG	tGCAGCAGCAGCAGCAGCAGCGG	chr15	47717507	-	SEMA6D
X	AGCAGCAGCAGCAGCAGCAGNGG	AGCAGCAGCAGCAGCAGCAGCGG	chr15	52801019	-	LOC101928499
X	AGCAGCAGCAGCAGCAGCAGNGG	AGCAGCAGCAGCAGCAGCAGCGG	chr15	73483267	-	REC114
X	AGCAGCAGCAGCAGCAGCAGNGG	AGCAGCAGCAGCAGCAGCcGCGG	chr15	78620729	+	CHRNA3
X	AGCAGCAGCAGCAGCAGCAGNGG	AGCAGCAGgAGCAGCAGCAGCGG	chr15	90201647	-	SEMA4B
X	AGCAGCAGCAGCAGCAGCAGNGG	AGCAGCAGCAGCAGCAGCgGAGG	chr15	91211472	-	SV2B
X	AGCAGCAGCAGCAGCAGCAGNGG	AGaAGCAGCAGCAGCAGCAGCGG	chr15	91211475	-	SV2B
X	AGCAGCAGCAGCAGCAGCAGNGG	AGCAGCAGCAGCAGCAGgAGGGG	chr16	29987170	-	TAOK2
X	AGCAGCAGCAGCAGCAGCAGNGG	AGCAGCAGCAGCAGCAGCAcTGG	chr16	32876611	+	-
X	AGCAGCAGCAGCAGCAGCAGNGG	AGCAGCAGCAGCAGCAGCAcTGG	chr16	33984900	-	-
X	AGCAGCAGCAGCAGCAGCAGNGG	AGCAGCAGCAGCAGCAGCAGCGG	chr16	50153488	+	TNET4B
X	AGCAGCAGCAGCAGCAGCAGNGG	AGCAGCAGCAGCgGCAGCAGCGG	chr16	50153497	+	TNET4B
X	AGCAGCAGCAGCAGCAGCAGNGG	AGCAGCAGCAGCAGCAGCgGCGG	chr16	51141739	-	SALL1
X	AGCAGCAGCAGCAGCAGCAGNGG	AGCAGCAGCAGCAGCAGCAGCGG	chr16	51141742	-	SALL1
X	AGCAGCAGCAGCAGCAGCAGNGG	AGCAGCAGCAGCAGCAGCAaAGG	chr17	19030247	+	GRAP
X	AGCAGCAGCAGCAGCAGCAGNGG	AGCAGCAGCAGCAGCAGCAaAGG	chr17	19144275	-	GRAPL
X	AGCAGCAGCAGCAGCAGCAGNGG	AGCAGCAGCAGgAGCAGCAGTGG	chr17	22286370	+	LOC105371597
X	AGCAGCAGCAGCAGCAGCAGNGG	AGCAGCAGCAGCAGCAGCAaTGG	chr17	33839796	+	ASIC2
X	AGCAGCAGCAGCAGCAGCAGNGG	AGCAGCAGCAGCAGCAGCAGTGG	chr17	42193546	+	GHDC
X	AGCAGCAGCAGCAGCAGCAGNGG	AGCAGCAGCAGCAGCAGCAGTGG	chr17	45669246	-	LINC02210-CRHR1
X	AGCAGCAGCAGCAGCAGCAGNGG	AGCAGCAGCAGCAGCAGCAGTGG	chr17	49684192	-	-
X	AGCAGCAGCAGCAGCAGCAGNGG	AGCAGCAGCAGCAGCAGCAGCGG	chr17	61135974	-	BCAS3
X	AGCAGCAGCAGCAGCAGCAGNGG	AGgAGCAGCAGCAGCAGCAGGGG	chr17	80161167	+	-
X	AGCAGCAGCAGCAGCAGCAGNGG	AGCAGCAGCAaCAGCAGCAGGGG	chr17	81809042	-	GCGR
X	AGCAGCAGCAGCAGCAGCAGNGG	AGCAGCAGCAGCAGCAGCAGTGG	chr18	565280	-	-
X	AGCAGCAGCAGCAGCAGCAGNGG	tGCAGCAGCAGCAGCAGCAGTGG	chr18	40538381	-	-
X	AGCAGCAGCAGCAGCAGCAGNGG	AGtAGCAGCAGCAGCAGCAGCGG	chr18	75509153	+	LOC105372202
X	AGCAGCAGCAGCAGCAGCAGNGG	AGCAGCAGCAGCAGCAGCAGAGG	chr19	12202524	-	LOC100289333
X	AGCAGCAGCAGCAGCAGCAGNGG	AGgAGCAGCAGCAGCAGCAGCGG	chr19	15912093	+	LOC729654
X	AGCAGCAGCAGCAGCAGCAGNGG	AaCAGCAGCAGCAGCAGCAGCGG	chr19	18612985	-	TMEM59L
X	AGCAGCAGCAGCAGCAGCAGNGG	AGCAGCAGCAGCAGCAGCgGCGG	chr19	18612982	-	TMEM59L
X	AGCAGCAGCAGCAGCAGCAGNGG	AGCAGCAaCAGCAGCAGCAGAGG	chr19	19703954	+	-
X	AGCAGCAGCAGCAGCAGCAGNGG	AGCAGCAGCAGCgGCAGCAGCGG	chr19	43670085	+	PLAUR
X	AGCAGCAGCAGCAGCAGCAGNGG	AGgAGCAGCAGCAGCAGCAGCGG	chr19	44846582	-	NECTIN2
X	AGCAGCAGCAGCAGCAGCAGNGG	tGCAGCAGCAGCAGCAGCAGGGG	chr19	45152507	-	NKPD1
X	AGCAGCAGCAGCAGCAGCAGNGG	AGCAGgAGCAGCAGCAGCAGCGG	chr19	48900835	-	NUCB1
X	AGCAGCAGCAGCAGCAGCAGNGG	AGCAGCAGCAGCAGCAGgAGAGG	chr19	50790450	-	LOC105372439
X	AGCAGCAGCAGCAGCAGCAGNGG	gGCAGCAGCAGCAGCAGCAGCGG	chr20	3471317	-	ATRN
X	AGCAGCAGCAGCAGCAGCAGNGG	AGCAGCAGCAGCAGCAGCgGCGG	chr20	3471314	-	ATRN
X	AGCAGCAGCAGCAGCAGCAGNGG	AGCAGCAGCAGtAGCAGCAGCGG	chr20	13101824	-	SPTLC3
X	AGCAGCAGCAGCAGCAGCAGNGG	AGCAGCAGCAGCAGCAGCAGGGG	chr22	23277508	-	BCR
X	AGCAGCAGCAGCAGCAGCAGNGG	AGCAGCAGCAGCAGCAGCAGAGG	chr22	23695435	-	GUSBP11
X	AGCAGCAGCAGCAGCAGCAGNGG	AGCAGCAGCAGCAGCAGCAGAGG	chr22	40301177	+	TNRC6B
X	AGCAGCAGCAGCAGCAGCAGNGG	AGCAGCAGCAGCAGCAGCAaTGG	chr22	41866946	+	SREBF2
X	AGCAGCAGCAGCAGCAGCAGNGG	AGCAGCAGCAGCAGCAGCAGCGG	chr22	43670864	+	EFCAB6
X	AGCAGCAGCAGCAGCAGCAGNGG	AGCAGCAGCAGCAGCAGCAGCGG	chr22	47702256	-	EPIC1
X	AGCAGCAGCAGCAGCAGCAGNGG	AGCAGCAGCAGCAGCAGCAGGGG	chrX	9816577	-	SHROOM2
X	AGCAGCAGCAGCAGCAGCAGNGG	AGCAGCAGCAGCAGCAGCgGCGG	chrX	17174799	-	REPS2
X	AGCAGCAGCAGCAGCAGCAGNGG	AGCAGCAGCAGCAGCAGCAaAGG	chrX	18680200	-	PPEF1
X	AGCAGCAGCAGCAGCAGCAGNGG	AGCAGCAGCAGCAGCAGCAcTGG	chrX	19580552	+	SH3KBP1
X	AGCAGCAGCAGCAGCAGCAGNGG	AGCAGCgGCAGCAGCAGCAGAGG	chrX	19887487	-	SH3KBP1
X	AGCAGCAGCAGCAGCAGCAGNGG	AGCgGCAGCAGCAGCAGCAGCGG	chrX	20266761	+	RPS6KA3
X	AGCAGCAGCAGCAGCAGCAGNGG	AGCAGCAGCAGCAGCAGCAaTGG	chrX	20675274	-	LOC124905257
X	AGCAGCAGCAGCAGCAGCAGNGG	AGCAGCAGCAGCAGCAGCAGAGG	chrX	38220724	+	SRPX
X	AGCAGCAGCAGCAGCAGCAGNGG	AGCAGCAGCAGCAGCAGgAGAGG	chrX	40524325	-	-
X	AGCAGCAGCAGCAGCAGCAGNGG	AGCAGCgGCAGCAGCAGCAGTGG	chrX	41529387	+	CASK
X	AGCAGCAGCAGCAGCAGCAGNGG	AGCAGCAGCAGCAGaAGCAGCGG	chrX	65406739	+	ZC3H12B
X	AGCAGCAGCAGCAGCAGCAGNGG	AGCAGCAGCAGCAGCAGCAaTGG	chrX	85941848	+	CHM
X	AGCAGCAGCAGCAGCAGCAGNGG	AGCAaCAGCAGCAGCAGCAGAGG	chrX	92412123	+	PCDH11X
X	AGCAGCAGCAGCAGCAGCAGNGG	gGCAGCAGCAGCAGCAGCAGCGG	chrX	93673107	-	NAP1L3
X	AGCAGCAGCAGCAGCAGCAGNGG	AGCAGCAGCAGCAGCAGCAGCGG	chrX	151648667	-	PASD1
