# Supplementary material for: DNA double-strand break-free CRISPR interference delays Huntington’s disease progression in mice
Source: Commun Biol. 2023 Apr 28;6:466. doi: 10.1038/s42003-023-04829-8 (PMC10147674; doi:10.1038/s42003-023-04829-8)
Supplement: Supplementary file 5 — Supplementary Data 2 [file 42003_2023_4829_MOESM5_ESM.xlsx]

## Sheet: Figure 1 c) d) e)
Figure 1 c)
Cell	Reporter only	sgRNA (CAG PAM)
1	10.8077	44.8529
2	4.79837	28.7293
3	4.79837	27.5195
Figure 1 d)
Cell	Reporter only	Cas9 only	Cas9-sgRNA	dCas9-sgRNA
1	75.243	78.6337	22.6375	74.6325
2	77.4059	76.441	22.5961	73.5777
3	81.3084	75.9629	22.4103	73.0815
4		72.6093	22.1636
Figure 1 e)
	Reporter only			Cas9 only				Cas9-sgRNA				dCas9-sgRNA
Cell	1	2	3	1	2	3	4	1	2	3	4	1	2	3
3	0.018418	0.008224	0.025442	0.002084	0.083466	0.020994	0.031357	1.39834	1.2103	1.10096	1.08495	0.004644	0.00199	0.005997
4	0.064463	0.046053	0.189969	0.016673	0.20032	0.096898	0.135882	4.22045	3.46806	3.05338	2.77742	0.020898	0.01393	0.215892
5	0.116648	0.134871	0.366369	0.054187	0.228937	0.355291	0.616695	12.4912	13.7168	11.2077	10.4673	0.078947	0.061688	0.467766
6	0.177018	0.098686	0.371457	0.060439	0.29094	0.303613	0.497798	22.6375	18.9429	20.8592	13.6571	0.197367	0.384057	0.733633
7	0.208738	0.143094	0.357888	0.100038	0.558033	0.440884	0.420712	7.88547	9.30676	7.81736	4.26429	0.206655	0.071638	1.29335
8	0.272178	0.208885	0.491884	0.056271	0.512723	0.455419	0.732979	3.53204	4.06951	3.41608	2.51141	0.410988	0.30048	0.747626
9	0.289573	0.213819	0.385026	0.068776	0.713042	1.05618	0.67549	2.00657	2.47983	2.51576	1.79934	0.190401	0.218892	0.809595
10	0.338688	0.261517	0.440999	0.100038	0.739275	0.802636	0.746044	1.83642	2.20409	1.66431	1.58677	0	0.129346	0.725637
11	0.363246	0.34869	0.446088	0.127131	0.770276	0.773566	1.30394	1.79144	2.04308	2.01415	1.79237	0.218265	0.200983	0.795602
12	0.35199	0.332242	0.42743	0.335542	1.60494	0.739652	1.98858	1.23211	1.4842	1.1447	1.77379	0.380802	0.614889	0.637681
13	0.544357	0.42106	0.566515	0.112542	0.856128	0.891458	1.12625	0.983728	1.05115	0.915756	1.73429	0.471359	0.56315	0
14	0.422593	0.388164	0.524111	0.139636	0.817972	1.02227	0.985144	0.839005	0.80872	0.787138	1.265	0.202011	0.29053	0.793603

## Sheet: Figure 2 a) b) c) d) e)
Figure 2 a)
Cell	HTT	ABHD11	ATN1	ATXN3	DCP1B	FOXJ2	FZD1	KMT2D	PLEC	SATB1	ZNF384	ZNF395	ZNF853
1-1	0.638181	1.15063	0.679995	1.00349	1.11483	0.943713	1.0696	1.07144	1.13553	0.739515	1.19449	1.10763	0.684533
1-2	0.71321	0.938942	0.703789	0.925144	0.836892	0.994897	1.12652	1.34699	1.10454	0.729138	1.21777	1.15789	0.613807
1-3	0.700282	0.959962	0.762433	0.908377	1.19442	1.056	1.10641	1.03096	1.15072	0.707992	1.14234	1.13376	0.700662
2-1	0.546402	0.883471	1.15438	1.02327	0.99617	0.845975	0.592091	0.627027	0.71009	1.22428	0.921077	1.31185	0.824376
2-2	0.484293	0.829643	1.17012	1.10608	0.55395	0.778138	0.544537	0.696055	0.708885	1.24189	0.950781	1.36065	1.39216
2-3	0.617511	0.766948	1.12114	1.01609	0.76795	0.699073	0.423123	0.807399	0.692532	1.09448	0.958765	1.39806	1.12166
3-1	0.554442	0.987656	0.779308	0.86471	0.577851	0.906969	0.797439	1.00301	0.764397	0.613397	0.720972	0.597374	0.599762
3-2	0.533353	1.00517	0.797303	0.872568	0.671107	0.873764	0.81399	0.860308	0.752658	0.654097	0.724521	0.531197	0.70244
3-3	0.597546	1.05827	0.771609	0.891885	0.695679	0.86041	0.797481	0.848812	0.713709	0.650587	0.80079	0.647981	0.747661
Figure 2 b)
Cell	Control	Cas9-sgRNA	dCas9-sgRNA
1	1.72917	33.2408	29.8026
2	0	30.5663	30.4837
3	1.27083	30.6343	26.7716
Figure 2 c)
Cell	Control	Cas9-sgRNA	dCas9-sgRNA
1	0.586022	12.0914	14.3524
2	1.11836	22.3062	21.1263
3	0.35599	13.995	11.1698
Figure 2 d)
wtHTT				mHtt				Ratio
Cell	Cas9 only	Cas9-sgRNA	dCas9-sgRNA	Cell	Cas9 only	Cas9-sgRNA	dCas9-sgRNA	Cell	Cas9 only	Cas9-sgRNA	dCas9-sgRNA
1	1	0.351016	0.592529	1	1	0.315281	0.509342	1	1	1.11334	1.16332
2	1	0.265773	0.574216	2	1	0.269394	0.499559	2	1	0.986558	1.14945
3	1	0.277165	0.701777	3	1	0.254222	0.632424	3	1	1.09025	1.10966
Figure 2 e)
wtHTT				mHtt				Ratio
Cell	Cas9 only	Cas9-sgRNA	dCas9-sgRNA	Cell	Cas9 only	Cas9-sgRNA	dCas9-sgRNA	Cell	Cas9 only	Cas9-sgRNA	dCas9-sgRNA
1	1	0.242446	0.612958	1	1	0.223664	0.496713	1	1	1.08398	1.23403
2	1	0.419874	0.701957	2	1	0.436613	0.64144	2	1	0.961663	1.09434
3	1	0.389216	0.555926	3	1	0.384561	0.53667	3	1	1.01211	1.03588
4	1	0.409795	0.80058	4	1	0.392868	0.632361	4	1	1.04309	1.26602

## Sheet: Figure 3 b) c) d) e)
Figure 3 b) R6/2 mice: Rotarod test (12 rpm)
PBS
Mouse	1-1	1-2	2-1	2-2	3-1	3-2	4-1	4-2	5-1	5-2	6-1	6-2	7-1	7-2	8-1	8-2	9-1	9-2	10-1	10-2	11-1	11-2
4 week	300	300	300	300	300	300	300	300	300	300	300	300	300	300	300	300	300	289	300	300	300	300
5 week	300	300	300	300	300	300	300	300	300	300	300	300	300	300	300	300	300	300	300	300	300	300
6 week	300	300	300	300	300	300	300	300	300	300	300	300	257	300	87	90	300	281	300	300	76	176
7 week	236	244	300	300	1	3	300	300	212	285	300	290	300	300	107	69	170	180	77	56	29	48
8 week	261	242	300	300	1	1	300	300	36	45	170	300	11	15	40	46	44	38	37	47	6	9
9 week	300	300	300	300	1	1	276	300	12	15	282	284	10	65	15	9	20	15	8	7	14	9
10 week	43	10	115	88	1	1	300	194	11	10	55	112	126	63	50	25	11	31	16	8	8	17
11 week	8	29	33	12	1	1	70	177	1	1	13	9	16	17	38	43	17	21	7	8	4	6
12 week			10	29					1	1	23	41	4	4	10	13	15	37	4	6	4	4
13 week											6	8							3	3	3	4
Cas9 only
Mouse	1-1	1-2	2-1	2-2	3-1	3-2	4-1	4-2	5-1	5-2	6-1	6-2	7-1	7-2	8-1	8-2
4 week	300	300	300	300	300	300	300	300	300	300	300	300	300	300	300	300
5 week	300	300	300	300	300	300	300	300	300	300	300	300	300	300	300	300
6 week	300	300	300	300	300	300	78	113	300	300	300	300	300	300	300	300
7 week	300	300	300	300	160	143	41	65	222	202	99	89	114	150	190	135
8 week	219	300	300	300	25	18	18	60	167	190	178	298	42	81	196	133
9 week	97	97	202	226	10	15	13	22	150	200	89	89	50	43	27	54
10 week	46	81	21	79	8	17	19	22	40	15	20	9	31	27	15	19
11 week	64	58	21	19	9	13	23	20	5	3	5	8	11	29	13	18
12 week	30	33	2	15	5	7	5	5			21	22	17	177	12	10
13 week	1	1	1	1	7	7					5	14	23	71	1	1
Cas9-sgRNA
Mouse	1-1	1-2	2-1	2-2	3-1	3-2	4-1	4-2	5-1	5-2	6-1	6-2	7-1	7-2	8-1	8-2	9-1	9-2	10-1	10-2	11-1	11-2	12-1	12-2	13-1	13-2	14-1	14-2
4 week	300	300	300	300	300	300	300	300	300	300	300	300	300	300	300	300	300	300	300	300	300	300	297	300	300	300	300	300
5 week	300	300	300	300	300	300	300	300	300	300	300	300	300	300	300	300	300	300	300	300	300	300	300	300	300	300	300	300
6 week	300	300	300	300	300	300	300	300	300	300	270	300	300	300	300	300	300	300	63	126	300	300	300	300	300	300	300	300
7 week	300	300	35	25	77	53	300	300	41	25	157	169	300	300	57	72	300	300	58	80	244	300	153	145	300	300	300	300
8 week	254	300	16	14	106	136	133	115	94	65	72	95	284	300	300	300	113	108	3	3	275	300	240	254	300	300	300	226
9 week	115	54	14	23	12	64	120	102	10	4	57	67	300	244	117	84	77	55	1	1	58	80	150	107	300	300	166	188
10 week	43	30	13	3	6	11	54	48	59	79	153	158	300	259	10	11	36	45	3	8	57	37	33	56	109	95	169	186
11 week	32	17	1	8	8	5	43	45	27	21	41	54	100	120	13	22	22	40	1	1	10	20	174	50	4	7	47	20
12 week	10	8	2	3	1	2	83	30	44	30	125	161	60	70	8	17	250	226	3	3	19	17	43	25	3	3	5	9
13 week	1	1	1	1	38	33	126	101	11	16	24	20	18	18	14	16	36	23	3	2	25	26	11	12	1	1	131	70
dCas9-sgRNA
Mouse	1-1	1-2	2-1	2-2	3-1	3-2	4-1	4-2	5-1	5-2	6-1	6-2	7-1	7-2	8-1	8-2
4 week	300	300	300	300	300	300	300	300	300	300	300	300	300	300	300	300
5 week	300	300	300	300	300	300	300	300	300	300	300	300	300	300	300	300
6 week	300	300	300	300	300	300	300	300	252	300	300	300	300	300	300	300
7 week	300	300	300	300	300	300	300	300	213	252	258	300	300	300	300	134
8 week	300	300	300	300	300	300	300	300	84	129	81	122	300	300	178	159
9 week	300	300	198	246	300	300	300	300	100	145	103	77	244	300	103	96
10 week	300	300	98	118	300	300	300	300	50	28	23	19	300	300	31	27
11 week	30	46	75	59	300	300	224	300	12	5	20	25	26	160	27	17
12 week	14	22	92	90	141	108					8	15	109	92
13 week	11	13	74	35							7	10	22	28
Figure 3 b) R6/2 mice: Rotarod test (16 rpm)
PBS
Mouse	1-1	1-2	2-1	2-2	3-1	3-2	4-1	4-2	5-1	5-2	6-1	6-2	7-1	7-2	8-1	8-2	9-1	9-2	10-1	10-2	11-1	11-2
4 week	300	300	300	300	300	300	300	300	300	300	300	300	300	300	300	300	300	300	300	300	300	300
5 week	300	300	300	300	300	300	210	300	104	190	300	300	300	300	300	300	300	300	300	300	143	94
6 week	300	300	300	300	300	300	300	154	97	300	300	300	22	24	28	14	67	111	104	158	16	17
7 week	300	118	300	300	3	1	245	300	138	191	152	129	84	37	20	25	10	20	11	41	25	20
8 week	64	65	300	300	1	1	151	107	16	57	130	183	3	10	24	58	7	12	12	23	7	20
9 week	300	300	300	300	1	1	108	76	20	11	58	40	3	4	15	6	24	30	25	47	7	8
10 week	48	13	197	295	1	1	300	220	3	1	56	21	9	11	7	10	7	13	14	8	8	9
11 week	31	12	18	22	1	1	185	99	1	1	11	16	8	11	7	15	11	12	3	6	3	4
12 week			11	19					1	1	18	6	5	4	6	4	8	12	6	7	2	3
13 week											8	7	5	5	13	30	3	7	3	3	3	3
Cas9 only
Mouse	1-1	1-2	2-1	2-2	3-1	3-2	4-1	4-2	5-1	5-2	6-1	6-2	7-1	7-2	8-1	8-2
4 week	300	300	300	300	300	300	300	300	276	300	300	300	300	300	300	300
5 week	300	300	300	300	300	300	300	300	300	300	300	300	300	300	300	300
6 week	300	300	300	300	253	122	77	74	300	300	300	300	300	300	48	66
7 week	261	207	300	300	80	152	11	28	300	300	101	89	43	31	96	132
8 week	127	175	300	300	87	35	3	11	238	300	152	155	33	52	58	71
9 week	64	184	300	300	6	25	11	24	14	20	7	15	25	23	16	18
10 week	34	79	17	18	6	8	10	12	20	12	10	6	24	27	10	12
11 week	19	32	1	12	5	13	7	10	6	5	33	14	9	10	5	10
12 week	2	8	5	8	3	4	14	7			10	20	15	17	6	6
13 week	6	12	3	6	7	6					6	7	24	46	1	1
Cas9-sgRNA
Mouse	1-1	1-2	2-1	2-2	3-1	3-2	4-1	4-2	5-1	5-2	6-1	6-2	7-1	7-2	8-1	8-2	9-1	9-2	10-1	10-2	11-1	11-2	12-1	12-2	13-1	13-2	14-1	14-2
4 week	300	300	111	300	300	300	300	300	300	300	300	300	300	300	300	300	300	300	300	299	300	300	300	299	300	300	300	300
5 week	300	300	300	300	300	300	300	300	300	300	300	300	300	300	300	300	300	300	300	300	300	300	300	300	300	300	300	300
6 week	300	300	214	233	76	88	300	300	300	300	300	300	300	300	262	300	300	300	82	78	300	300	300	300	300	300	300	300
7 week	300	300	4	5	11	21	208	300	71	104	102	47	300	300	300	160	300	152	3	2	137	116	300	300	270	300	207	149
8 week	300	300	1	5	39	60	200	271	100	148	90	34	300	300	125	167	85	145	3	3	95	128	91	180	300	187	64	76
9 week	56	69	3	5	12	15	26	39	4	3	35	67	273	222	13	45	29	56	1	1	145	144	175	130	300	257	22	58
10 week	21	9	2	6	4	7	53	36	13	5	136	84	170	214	36	24	14	43	2	4	10	12	75	51	300	290	17	37
11 week	7	29	2	6	4	6	60	43	15	26	49	46	98	143	14	15	14	12	6	3	11	8	63	30	36	71	25	12
12 week	10	9	1	2	1	1	13	13	7	21	55	75	48	40	7	12	31	60	3	2	9	9	21	15	6	4	26	18
13 week	5	5	1	1	5	5	1	4	7	14	12	15	61	42	5	5	34	77	1	1	10	9	13	18	1	1	10	23
dCas9-sgRNA
Mouse	1-1	1-2	2-1	2-2	3-1	3-2	4-1	4-2	5-1	5-2	6-1	6-2	7-1	7-2	8-1	8-2
4 week	300	300	300	300	300	300	300	300	300	300	300	300	300	300	300	300
5 week	300	300	300	300	300	300	300	300	300	300	300	300	300	300	300	300
6 week	300	300	300	300	300	300	300	300	227	296	300	300	300	300	265	300
7 week	300	300	280	300	300	300	300	300	166	160	300	300	300	300	128	130
8 week	300	300	159	300	300	300	300	300	19	22	39	247	300	300	280	146
9 week	265	300	300	224	300	300	134	158	6	8	180	111	217	280	24	23
10 week	300	300	136	90	300	300	162	210	16	12	34	23	97	96	6	8
11 week	30	22	36	35	185	79	65	38	17	30	8	9	25	38
12 week	10	24	40	28	163	145					10	11	22	31
13 week	13	15	6	11							7	10	3	7
Figure 3 c) R6/2 mice: Openfield test
Mouse	PBS	Cas9 only	Cas9-sgRNA	dCas9-sgRNA
1	1455.52	2220.49	3326.75	4424.48
2	1918.42	2947.2	3114.06	5495.51
3	2242.82	2718.88	2732.43	5591.91
4		2227.25	3158.16	4192.22
5		2122.59
Figure 3 d) wild-type mice: Rotarod test (12 rpm), Rotarod test (16 rpm)
Untreated.
Mouse	1-1	1-2	2-1	2-2	3-1	3-2	4-1	4-2	5-1	5-2	6-1	6-2	7-1	7-2	8-1	8-2
4 week	300	300	300	300	300	300	255	276	300	300	300	300	300	300	300	300
5 week	300	300	300	300	300	300	300	300	300	300	300	300	300	300	300	300
6 week	300	300	300	300	300	300	300	300	300	300	300	300	300	300	300	300
7 week	300	300	300	300	300	300	300	300	300	300	300	300	300	300	300	300
8 week	300	300	300	300	300	300	300	300	300	300	300	300	300	300	300	300
9 week	300	300	300	300	300	300	300	300	300	300	300	300	300	300	300	300
10 week	300	300	287	300	300	300	300	300	300	300	300	300	300	300	300	300
11 week	300	300	300	300	300	300	300	300	300	300	300	300	300	300	300	300
12 week	300	300	300	300	300	300	300	300	300	300	300	300	300	300	300	300
13 week									300	300	300	300	300	300	300	300
Cas9 only
Mouse	1-1	1-2	2-1	2-2	3-1	3-2	4-1	4-2	5-1	5-2
4 week	300	300	300	300	300	300	300	300	300	300
5 week	300	300	300	300	300	300	300	300	300	300
6 week	300	300	300	300	300	300	300	300	300	300
7 week	300	300	300	300	300	300	300	300	300	300
8 week	300	300	300	300	300	300	300	300	300	300
9 week	300	300	300	300	300	300	300	300	300	300
10 week	300	300	300	300	300	300	300	300	300	300
11 week	300	300	300	300	300	300	300	300	300	300
12 week	300	300	300	300	300	300	300	300	300	300
13 week	300	300	300	300	300	300	300	300	300	300
Cas9-sgRNA
Mouse	1-1	1-2	2-1	2-2	3-1	3-2	4-1	4-2	5-1	5-2
4 week	300	300	300	300	300	300	300	300	300	300
5 week	300	300	300	300	300	300	300	300	300	300
6 week	300	300	300	300	300	300	300	300	300	300
7 week	300	300	300	300	300	300	300	300	300	300
8 week	300	300	300	300	300	300	300	300	300	300
9 week	300	300	300	300	300	300	300	300	300	300
10 week	300	300	300	300	300	300	300	300	300	300
11 week	300	300	300	300	300	300	300	300	300	300
12 week	300	300	300	300	300	300	300	300	300	300
13 week	300	300	300	300	300	300	300	300	300	300
dCas9-sgRNA
Mouse	1-1	1-2	2-1	2-2	3-1	3-2	4-1	4-2	5-1	5-2	6-1	6-2	7-1	7-2
4 week	300	300	300	300	300	300	300	300	300	300	300	300	300	300
5 week	300	300	300	300	300	300	300	300	300	300	300	300	300	300
6 week	300	300	300	300	300	300	300	300	300	300	300	300	300	300
7 week	300	300	300	300	300	300	300	300	300	300	300	300	300	300
8 week	300	300	300	300	300	300	300	300	300	300	300	300	300	300
9 week	300	300	300	300	300	300	300	300	300	300	300	300	300	300
10 week	300	300	300	300	300	300	300	300	300	300	300	300	300	300
11 week	300	300	300	300	300	300	300	300	300	300	300	300	300	300
12 week	300	300	272	300	300	300	300	300	300	300	300	300	300	300
13 week	300	300	300	300	300	300	300	300	300	300	300	300	300	300
Figure 3 d) wild-type mice: Rotarod test (16 rpm)
Untreated.
Mouse	1-1	1-2	2-1	2-2	3-1	3-2	4-1	4-2	5-1	5-2	6-1	6-2	7-1	7-2	8-1	8-2
4 week	300	300	300	300	300	300	300	300	300	300	300	300	300	300	300	300
5 week	300	300	300	300	300	300	300	300	300	300	300	300	300	300	300	300
6 week	300	300	300	300	300	300	300	300	300	300	300	300	300	300	300	300
7 week	300	300	300	300	300	300	300	300	300	300	300	300	300	300	300	300
8 week	300	300	175	148	300	300	300	300	300	300	300	300	300	300	300	300
9 week	300	300	300	300	300	300	300	300	300	300	300	300	300	300	300	300
10 week	300	300	166	103	300	300	300	300	300	300	300	300	300	300	300	300
11 week	300	300	300	300	300	300	300	300	300	300	300	300	300	300	300	300
12 week	263	204	237	189	300	300	300	300	300	300	300	300	300	300	300	300
13 week									300	300	300	300	300	300	300	300
Cas9 only
Mouse	1-1	1-2	2-1	2-2	3-1	3-2	4-1	4-2	5-1	5-2
4 week	300	300	300	300	300	300	300	300	300	300
5 week	300	300	300	300	300	300	300	300	300	300
6 week	300	300	300	300	300	300	300	300	300	300
7 week	300	300	300	300	300	300	300	300	300	300
8 week	300	300	300	300	300	300	300	300	300	300
9 week	300	300	300	300	300	300	300	300	300	300
10 week	300	300	300	300	300	300	300	300	300	300
11 week	300	300	300	300	300	300	300	300	300	300
12 week	300	300	300	300	300	300	300	300	300	300
13 week	300	300	300	300	300	300	300	300	300	300
Cas9-sgRNA
Mouse	1-1	1-2	2-1	2-2	3-1	3-2	4-1	4-2	5-1	5-2
4 week	300	300	300	300	300	300	300	300	300	300
5 week	300	300	300	300	300	300	300	300	300	300
6 week	300	300	300	300	300	300	300	300	300	300
7 week	300	300	300	300	300	300	300	300	300	300
8 week	300	300	300	300	300	300	300	300	300	300
9 week	300	300	300	300	300	300	300	300	300	300
10 week	300	300	300	300	300	300	300	300	300	300
11 week	300	300	300	300	300	300	300	300	300	300
12 week	300	300	181	101	300	300	300	300	300	300
13 week	300	300	298	300	300	300	300	300	300	300
dCas9-sgRNA
Mouse	1-1	1-2	2-1	2-2	3-1	3-2	4-1	4-2	5-1	5-2	6-1	6-2	7-1	7-2
4 week	300	300	300	300	300	300	300	300	300	300	300	300	300	300
5 week	300	300	300	300	300	300	300	300	300	300	300	300	300	300
6 week	300	300	300	300	300	300	300	300	300	300	300	300	300	300
7 week	300	300	300	300	300	300	282	300	300	300	282	300	300	300
8 week	300	300	300	300	300	300	300	300	300	300	300	300	300	300
9 week	300	300	300	300	300	300	300	300	300	300	300	300	300	300
10 week	300	300	300	300	300	300	300	300	300	300	286	300	300	300
11 week	300	300	300	300	300	300	300	300	300	300	300	300	300	300
12 week	300	300	277	300	300	300	300	300	300	300	300	300	300	300
13 week	243	300	300	300	300	300	300	300	300	300	300	300	300	300
Figure 3 e) wild-type mice: Openfield test
Mouse	Cas9 only	Cas9-sgRNA	dCas9-sgRNA
1	12901.7	10382.3	13635.8
2	15552.1	10737.2	11128.3
3	12725	13250.7	11987.9
4	16030.2	12713	9735.41
5	10450.1	12321.4	19005.1
6			9314.61

## Sheet: Figure 4 a) b) c) d)
Figure 4 a)
SpCas9					mHTT					Ppp1r1b					Drd1					Drd2
Mouse	Control	Cas9-sgRNA	dCas9-sgRNA		Mouse	Cas9 only	Cas9-sgRNA	dCas9-sgRNA		Mouse	Cas9 only	Cas9-sgRNA	dCas9-sgRNA		Mouse	Cas9 only	Cas9-sgRNA	dCas9-sgRNA		Mouse	Cas9 only	Cas9-sgRNA	dCas9-sgRNA
1-1	0.753746	83.0496	124.558		1-1	1.14187	0.222387	0.37017		1-1	1.07085	0.529991	1.80771		1-1	1.79877	1.08391	2.50152		1-1	2.32113	0.700139	1.4439
1-2	1.33737	47.8065	114.753		1-2	1.06244	0.204721	0.339937		1-2	1.13348	0.527175	2.31512		1-2	1.78447	1.3703	2.31342		1-2	1.89676	0.723951	1.6309
1-3	1.34736	86.1173	185.42		1-3	1.05704	0.241378	0.355404		1-3	1.15128	0.52438	1.80608		1-3	1.91304	1.16785	2.66378		1-3	1.79259	0.660182	1.5103
2-1	0.747652	5.62594	105.363		2-1	1.26352	0.287818	0.649004		2-1	1.57783	0.789019	0.709589		2-1	0.533234	0.667832	1.66514		2-1	0.558673	0.452933	1.1127
2-2	1.27446	8.55162	112.014		2-2	1.17637	0.29121	0.603157		2-2	1.49481	0.800055	0.711487		2-2	0.542151	0.664054	1.81768		2-2	0.443532	0.458614	1.13253
2-3	0.666587	12.1958	150.838		2-3	1.36215	0.244794	0.62483		2-3	1.60602	0.790344	0.731358		2-3	0.462059	0.679612	1.56454		2-3	0.509979	0.451619	1.06409
3-1	0.936441	148.206	12.794		3-1	0.65965	0.36644	0.491279		3-1	0.316436	0.385629	1.3316		3-1	0.658392	1.00542	1.54561		3-1	0.583885	0.439224	1.58167
3-2	1.09452	147.699	9.22928		3-2	0.659508	0.372429	0.478622		3-2	0.32881	0.392639	1.26757		3-2	0.595851	1.00358	1.49605		3-2	0.442819	0.472608	1.5038
3-3	1.70659	225.519	24.8542		3-3	0.617461	0.378487	0.47897		3-3	0.3205	0.380604	1.31678		3-3	0.71203	0.991699	1.38436		3-3	0.450633	0.463679	1.43779
4-1	1.08286	60.5284	18.2796
4-2	0.58722	53.7544	17.3054
4-3	0.465193	78.144	20.8681
Figure 4 b)
Darpp-32					NeuN					BDNF
Mouse	Cas9 only	Cas9-sgRNA	dCas9-sgRNA		Mouse	Cas9 only	Cas9-sgRNA	dCas9-sgRNA		Mouse	Cas9 only	Cas9-sgRNA	dCas9-sgRNA
1	1	0.887885	1.50092		1	1	1.35503	2.58151		1	1	1.23662	2.39513
2	1	0.626739	1.45236		2	1	1.40956	2.33237		2	1	1.21224	3.26095
3	1	0.768288	1.23101		3	1	1.0776	3.81808		3	1	0.88849	2.17074
4	1	0.726826	1.4953		4	1	1.25084	2.20462		4	1	0.893621	1.24055
Figure 4 c)
bIII-tubulin					NeuN					BDNF					mHTT
Mouse	Cas9 only	Cas9-sgRNA	dCas9-sgRNA		Mouse	Cas9 only	Cas9-sgRNA	dCas9-sgRNA		Mouse	Cas9 only	Cas9-sgRNA	dCas9-sgRNA		Mouse	Cas9 only	Cas9-sgRNA	dCas9-sgRNA
1-1	0.369744	2.49446	1.98157		1-1	3.57871	0	0.84754		1-1	0.0162127	0.0818262	0.267604		1-1	62.6883	50.3937	55.6716
1-2	0.34018	2.60022	1.97365		1-2	5.03069	0.015259	1.28366		1-2	0.00572211	0.122167	0.358204		1-2	69.5286	38.7158	44.4138
1-3	0.133611	3.24377	2.39814		1-3	2.04518	0.0967991	1.34031		1-3	0.0113489	0.0898372	0.485903		1-3	87.7814	50.7208	66.9463
1-4	0.290397	2.46146	2.73822		1-4	5.59947	0.0621803	5.95167		1-4	0.00419622	0.123788	0.198367		1-4	71.4094	40.2954	55.1724
1-5	0.109674	1.34508	1.84996		1-5	3.10434	0	0.967323		1-5	0.0773439	0.0550277	0.0509268		1-5	67.4446	28.8538	41.6428
1-6	0.13075	1.20565	1.4888		1-6	4.47116	0	1.3406		1-6	0.072194	0.134279	0.0443464		1-6	81.7191	42.292	34.5794
1-7	0.142099	3.82962	2.92648		1-7	0.850306	0.0347142	2.16172		1-7	0.0906001	0.0716218	0.101949		1-7	152.647	32.4978	42.2522
1-8	0.179579	3.99976	2.39556		1-8	5.29038	0.0124933	1.72321		1-8	0.0403409	0.172522	0.0790605		1-8	108.654	43.0424	48.3589
1-9	0.0226024	0.00209811	3.34658		1-9	2.03135	0.337319	1.53601		1-9	0.0924121	0.0215533	0.030804		1-9	80.3725	54.7684	46.0152
1-10	0.037003	0.00448232	4.16837		1-10	2.20464	0.140859	1.3199		1-10	0.0319485	0.0101091	0.0429159		1-10	52.7168	34.6983	14.8855
1-11	0.124933	0	6.14526		1-11	2.03822	1.36587	1.28366		1-11	0.0709542	0.0236514	0.028992		1-11	95.4463	140.058	66.8269
1-12	0.544841	0.00619896	4.12488		1-12	5.69303	0.0275615	2.3639		1-12	0.0337605	0.0391011	0.0387196		1-12	74.838	110.021	63.0952
1-13	0.212577	0.00791559	1.6185		1-13	0	0.458151	0.0769624		1-13	0.00934612	0.000762949	0.0387196		1-13	61.2422	51.3333	57.3795
1-14	0.0654228	0.00925075	1.96001		1-14	0	0.398068	0.268272		1-14	0.0082017	0.0166895	0.0636108		1-14	69.2174	53.3632	43.892
1-15	0.292209	0.0103952	1.66704		1-15	0	0.247958	1.27441		1-15	0.0160219	0.00610359	0.0931751		1-15	132.39	87.9656	57.2016
1-16	0.158407	0.0918399	3.82733		1-16	0	0.0193598	0.773534		1-16	0.021744	0.0281337	0.100232		1-16	124.455	79.7799	70.9821
1-17	0.00801096	0.0452047	1.81248		1-17	0	5.0285	2.06139		1-17	0.00314716	0.0411039	0.00171663		1-17	88.5906	45.5326	55.6643
1-18	0.0250819	0.0671395	2.80956		1-18	0	0.998318	1.22205		1-18	0.0123025	0.0300411	0.00200274		1-18	43.2122	49.0099	45.5399
1-19	0.101663	0.0342373	2.76044		1-19	0	0.0933658	3.06591		1-19	0.0420575	0.0405316	0.00753412		1-19	62.6866	65.3234	54.5755
1-20	0.0982296	0.0642784	3.58557		1-20	0	4.53983	3.61857		1-20	0.0159266	0.0173571	0.0173571		1-20	59.1503	57.6923	56.3953
1-21	0.0458723	1.08148	0.615318		1-21	0	2.48731	2.65268		1-21	0.0155451	0.0619896	0.0120164		1-21	37.8846	47.9518	68.232
1-22	0.00963222	0.74397	0.937664		1-22	0	0.653752	1.02731		1-22	0.0191691	0.0436788	0.00991833		1-22	37.2188	33.5463	47.451
1-23	0.00696191	0.654419	1.65693		1-23	0	6.3236	2.87984		1-23	0.0202181	0.0507361	0.00629432		1-23	136.943	31.0345	58.2111
1-24	0.0208857	1.54421	1.76537		1-24	0	3.09271	3.03539		1-24	0.0769624	0.0324253	0.0105859		1-24	29.9133	79.1169	51.9765
2-1	2.2588	3.23757	0.879298		1-25		4.23274	4.20928		1-25	0.0212672	0.046063	0.0331883		1-25	54.3517	64.5465	46.2791
2-2	2.12786	0.0479704	1.15987		1-26		3.00487	4.56224		1-26	0.00658043	0.00963222	0.060559		1-26	18.75	27.8351	50.646
2-3	1.17275	2.13292	1.80218		1-27		0.385098	4.09093		1-27	0.0449186	0.0702866	0.0728616		1-27	69.1406	85.3224	61.5152
2-4	1.28194	2.26605	2.23487		1-28		0.572021	5.65993		1-28	0.0231746	0.046063	0.0643738		1-28	52.1739	60.6805	45.4545
2-5	2.97712	1.73809	1.61621		1-29		2.91914	5.25281		2-1	0.0335697	0.0192644	0.0919353		2-1	48.8048	61.4754	55.6314
2-6	2.22104	1.47707	1.39782		1-30		1.70128	4.75088		2-2	0.00324253	0.0805864	0.120832		2-2	30.4825	42.7889	47.4923
2-7	1.80561	1.86169	2.64848		1-31		0.892268	7.2482		2-3	0.0160219	0.0704774	0.1359		2-3	116.774	65.1591	56.2099
2-8	2.26233	2.6151	3.98202		1-32		2.4319	4.52009		2-4	0.00581748	0.0397687	0.176336		2-4	71.8182	49.0677	71.7026
2-9	2.0838	1.76718	1.43587		2-1	0	1.66237	6.15909		2-5	0.0711449	0.0212672	0.0146868		2-5	23.2334	125.532	32.2738
2-10	1.66971	1.29854	1.8511		2-2	0	0.800905	4.36702		2-6	0.0691422	0.0329022	0.102998		2-6	22.8261	68.8285	34.632
2-11	2.37639	1.74687	2.44458		2-3	0	6.30195	6.30901		2-7	0.0505453	0.078393	0.12417		2-7	23.2759	88.8889	43.9338
2-12	3.04397	2.12796	1.98681		2-4	0	4.42567	7.49358		2-8	0.0555045	0.0810633	0.0337605		2-8	19.0529	67.7267	71.6772
2-13	1.97556	0.0516898	2.95948		2-5	0	2.39375	5.33539		2-9	0.0638969	0.111104	0.0373845		2-9	28.8848	51.4648	46.6531
2-14	0.908004	0.00410085	3.40094		2-6	0	2.58048	6.96019		2-10	0.101949	0.0196459	0.0389104		2-10	19.7566	55.8442	46.4865
2-15	1.49671	0.0720986	4.30265		2-7	0	2.91065	7.76338		2-11	0.0785837	0.0755319	0.0301365		2-11	22.293	86.0558	51.4314
2-16	1.5156	0.011635	3.42182		2-8	0	4.28129	9.17331		2-12	0.106813	0.046826	0.0530249		2-12	24.9759	81.7276	68.1481
3-1	0.467974	0.0182154	1.68373		2-9	0	0.912582	4.61908		2-13	0.2574	0.0114442	0.0658043		2-13	28.7456	47.8969	71.9441
3-2	1.89822	0.103189	2.36838		2-10	0	1.97899	4.37589		2-14	0.12541	0.01812	0.00658043		2-14	25.5238	28.134	40.1961
3-3	1.90441	0.0314716	3.41152		2-11	0	1.47812	4.82021		2-15	0.173952	0.00629432	0.00562674		2-15	31.9355	57.8212	81.6956
3-4	2.34101	0.125028	3.76782		2-12	0	2.55721	5.45537		2-16	0.166037	0.0330929	0.027943		2-16	30.9925	43.7947	63.2576
3-5	3.99604	0.0128748	1.93264		2-13	0	0.60931	3.56373		2-17	0.0803957	0.0194552	0.160887		2-17	27.8413	32.5742	52.7972
3-6	1.98624	0.252441	1.45075		2-14	0	1.43749	1.54926		2-18	0.0938427	0.0189783	0.0573165		2-18	28.364	35.2113	34.1787
3-7	4.15397	0.0421529	1.70691		2-15	0	2.7326	4.16942		2-19	0.083829	0.025368	0.0777254		2-19	37.4	37.037	85.1626
3-8	4.34499	0.0958454	1.18953		2-16	0	4.9173	4.20919		2-20	0.0559813	0.0101091	0.119497		2-20	36.7816	37.8676	71.3533
3-9	1.88839	3.02919	2.11566		2-17	0	1.44493	1.10122		2-21	0.169661	0.168612	0.26398		2-21	56.0181	25.2976	41.8605
3-10	0.620945	1.93303	1.4929		2-18	0	0.558383	0.441366		2-22	0.0745782	0.0803003	0.244716		2-22	51.9753	35.0371	33.0033
3-11	1.50434	3.78766	0.77897		2-19	0	0.0124933	0.241092		2-23	0.0688561	0.0509268	0.627716		2-23	42.7623	38.3659	35.334
3-12	1.65083	3.22784	2.29256		2-20	0	0	0.282291		2-24	0.0567443	0.158789	0.395017		2-24	57.6294	37.7155	40.0209
3-13	1.287	2.76254	1.16216		2-21	0	0.903331	1.57091		2-25	0.221446	0.216773	0.291542		2-25	58.5178	32.1314	41.9501
3-14	1.55336	1.88086	0.879775		2-22	0	0.750169	0.662716		2-26	0.182154	0.149252	0.319103		2-26	45.1943	45.5574	36.2374
3-15	2.57714	2.62302	1.80924		2-23	0	0.064183	1.0069		2-27	0.143816	0.0577934	0.311188		2-27	51.0293	28.433	44.8223
3-16	3.44214	3.80282	1.8636		2-24	0	0	1.65817		2-28	0.274089	0.396829	0.40484		2-28	48.6916	36.7075	50.5882
					2-25		1.2293	0.671967		3-1	0.315002	0.045014	0.60168		3-1	47.1338	60.2254	40.3846
					2-26		1.16159	0.361161		3-2	0.30413	0.0835429	0.458437		3-2	44.1256	39.8473	36.7442
					2-27		0.05045	1.08301		3-3	0.247291	0.00314716	0.728425		3-3	40.942	94.0984	50
					2-28		0	2.44763		3-4	0.215056	0.113679	0.429731		3-4	48.4316	62.4758	53.871
					2-29		0.224784	0.410466		3-5	0.335221	0.0604637	0.51375		3-5	45.8813	58.7302	70.9318
					2-30		1.78091	0.224879		3-6	0.146295	0.0264171	0.222972		3-6	47.3198	65.8879	72.6027
					2-31		0.0332836	1.23521		3-7	0.223544	0.00743875	0.894748		3-7	43.8294	111.714	96.3046
					2-32		0	1.45714		3-8	0.0882159	0.176336	0.642307		3-8	50.4762	77.7969	106.326
					3-1	0.289444	0.0427251	1.2911		3-9	0.115873	0.053311	0.00934612		3-9	104.047	60.1375	59.4994
					3-2	0.714692	0.0439649	1.70853		3-10	0.0782976	0.0365262	0.0115396		3-10	160.92	47.0024	63.3375
					3-3	1.79655	0.22631	0.860511		3-11	0.039578	0.0789652	0.0697144		3-11	176.648	52.0436	93.1646
					3-4	1.59389	0.112726	2.2218		3-12	0.0327114	0.101472	0.00896465		3-12	178.559	56.5972	82.6019
					3-5	0.498015	0.138571	0.582607		3-13	0.0140192	0.0982296	0.0507361		3-13	122.146	59.5016	71.7799
					3-6	1.00118	0.039578	1.01281		3-14	0.00963222	0.00858317	0.0394826		3-14	138.045	63.9264	60.479
					3-7	0.959408	0.112344	0.567252		3-15	0.02718	0.0784883	0.0445371		3-15	178.44	95.7647	76.3077
					3-8	1.59466	0.189688	1.26716		3-16	0.0473028	0.252345	0.00629432		3-16	198.538	69.0629	80.5994
					3-9	0.42048	0.0945102	1.34937		3-17	0.063134	0.0185969	0.00133516		3-17	169.915	57.5758	34.8456
					3-10	1.47755	0.0502592	1.44531		3-18	0.0286106	0.00648506	0.00247958		3-18	121.283	51.6779	37.2331
					3-11	0.521189	0.327496	1.7627		3-19	0.0565536	0.0900279	0.00810633		3-19	159.647	73.701	56.5269
					3-12	1.26525	0.065995	1.6886		3-20	0.0437742	0.103952	0.00562674		3-20	192.167	63.6364	42.2263
					3-13	0	0.0779161	0.326447		3-21	0.0156404	0.032616	0.0171663		3-21	40.0362	75.5793	45.5696
					3-14	0	0.375085	0.778589		3-22	0.0200274	0.001812	0.0391965		3-22	47.381	37.1293	39.557
					3-15	0	0.32597	0.430303		3-23	0.0185969	0.00877391	0.0571258		3-23	80.4569	60.1648	48.4083
					3-16	0	0.103856	0.707539		3-24	0.00877391	0.00362401	0.0139238		3-24	73.1302	69.2157	50.3177
					3-17	0	2.83264	0.93528		3-25	0.1112	0.0514037	0.0421529		3-25	102.439		41.1692
					3-18	0	3.21573	1.89125		3-26	0.0514037	0.0252727	0.0391011		3-26	49.8382		35.6623
					3-19	0	2.50819	2.34883		3-27	0.048638	0.0420575	0.0552184		3-27	81.8462		41.5831
					3-20	0	4.88049	2.04432		3-28	0.0270847	0.0764856	0.0805864		3-28	98.9848		51.5021
					3-21	0	0.194361	2.72973		4-1	0.00581748	0.0754365	0.00810633		4-1	35.4406	23.7066	36.7188
					3-22	0	0.365834	0.899898		4-2	0.0528342	0.0766763	0.0283245		4-2	19.9605	44.7639	45.18
					3-23	0	1.80399	1.70385		4-3	0.0194552	0.0321392	0.0212672		4-3	53.6765	65.8094	47.3837
					3-24	0	1.43816	2.00427		4-4	0.051499	0.0534064	0.0568397		4-4	61.8497	96.2963	54.4367
					3-25		0.295833	0.635822		4-5	0.0565536	0.0140192	0.00963222		4-5	16.9426	49.1276	41.0433
					3-26		0.0593192	0.455862		4-6	0.0505453	0.0165941	0.0242236		4-6	22.7366	50.3797	49.7468
					3-27		0.0918399	1.49338		4-7	0.0365262	0.0731477	0.0182154		4-7	28.3356	64.1876	55.4054
					3-28		0.973332	1.34203		4-8	0.0390057	0.0142099	0.0857363		4-8	30	67.2021	57.8401
					3-29		0.661572	0.944816		4-9	0.0438695	0.0203135	0.0453001		4-9	25.801	41.7824	52.3316
					3-30		0.039578	0.494581		4-10	0.0633247	0.0296596	0.0477796		4-10	25.641	48.9699	51.7717
					3-31		1.59542	2.69969		4-11	0.0722894	0.0281337	0.0505453		4-11	26.7797	70.8178	60.5613
					3-32		1.74925	2.2342		4-12	0.07763	0.0240329	0.0252727		4-12	34.2615	61.7886	43.7856
					4-1	0	1.24113	4.6866		4-13	0.0909816	0.113298	0.0622757		4-13	31.1083	52.1783	50.404
					4-2	0	0.330261	4.86857		4-14	0.0444418	0.0221255	0.061322		4-14	25.6825	52.0253	49.3597
					4-3	0	1.38981	5.17003		4-15	0.0525481	0.0524527	0.0491148		4-15	32.5768	57.6484	55.2129
					4-4	0	0.851069	6.44777		4-16	0.0757226	0.0932705	0.0446325		4-16	37.5685	58.3864	65.1397
					4-5	0	2.60385	3.30252		4-17	0.0911723	0.00782022	0.0585563		4-17	36.5751	43.0439	49.1329
					4-6	0	2.21932	4.91997		4-18	0.0541693	0.00343327	0.0527388		4-18	30.8696	37.1287	46.2025
					4-7	0	2.25175	5.06998		4-19	0.0694283	0.0165941	0.044251		4-19	50.1931	48.1403	48.2342
					4-8	0	1.72236	5.71191		4-20	0.119783	0.00305179	0.123788		4-20	51.5896	47.6703	47.4396
					4-9	0	1.72121	3.84068		4-21	0.198557	0.0109674	0.124742		4-21	38.3451	48.8024	43.5169
					4-10	0	2.07436	4.66591		4-22	0.140764	0.0167849	0.118638		4-22	45.7259	31.7323	43.9759
					4-11	0	1.44874	5.89063		4-23	0.22259	0.0290874	0.215438		4-23	41.6571	39.5652	54.5171
					4-12	0	1.36654	7.18621		4-24	0.166037	0.0375752	0.271228		4-24	44.359	50.9753	61.0491
					4-13	0	1.59323	3.18788		4-25	0.224211	0.00762949	0.224879		4-25	38.553
					4-14	0	0.752076	3.2535		4-26	0.125314	0.0139238	0.224211		4-26	26.1905
					4-15	0	3.01012	3.85489		4-27	0.152494	0.0375752	0.138189		4-27	33.2979
					4-16	0	0.840769	4.95688		4-28	0.0888835	0.0327114	0.194361		4-28	40.8922
					4-17	0	0.397782	0.0327114
					4-18	0	0.0213626	0.0121118
					4-19	0	0.0944149	0.0370984
					4-20	0	0	0.00543601
					4-21	0	0.0958454	0.593002
					4-22	0	0.0140192	0.442606
					4-23	0	0.00839243	0.557715
					4-24	0	0	0.0796328
					4-25		1.76546	0.421434
					4-26		0.159647	0.121023
					4-27		0.00295642	0.553519
					4-28		0.00467306	0.0691422
Figure 4 d)
Mouse	Cas9 only	Cas9-sgRNA	dCas9-sgRNA
1-1	2.89763	4.88022	4.27019
1-2	2.2876	8.54038	3.20264
1-3	1.06755	5.33774	1.37256
1-4	2.1351	8.38788	1.37256
1-5	5.03273	12.048	3.66017
1-6	3.66017	7.77785	5.03273
1-7	3.81267	6.55779	2.1351
1-8	5.18523	7.16782	4.27019
1-9	1.37256	0.152507	0.152507
1-10	0.457521	0	0.457521
1-11	0.915041	0.152507	0.152507
1-12	1.98259	0	0.305014
1-13	2.44011	0.610027	1.37256
1-14	1.06755	0.305014	0
1-15	1.98259	0.762534	0.305014
1-16	1.98259	0.152507	1.22005
1-17	3.05014	0.457521	0.152507
1-18	1.52507	0.152507	0.152507
1-19	2.1351	0	0.152507
1-20	3.96518	0.152507	0.152507
1-21	5.18523	2.1351	0
1-22	5.18523	0.305014	0
1-23	4.11768	0.762534	0
1-24	4.11768	0.305014	0
2-1	0.152507	0.762534	2.59262
2-2	0	0.457521	0.610027
2-3	0	0.915041	1.06755
2-4	1.22005	0.762534	0.457521
2-5	3.35515	2.44011	0.762534
2-6	4.27019	0.457521	0
2-7	4.11768	1.22005	1.06755
2-8	6.40529	0.762534	0.152507
2-9	0.305014	1.22005	0
2-10	0	1.98259	0
2-11	0.152507	2.89763	1.98259
2-12	0.152507	1.98259	0.152507
2-13	0.762534	10.828	0.610027
2-14	0.762534	3.05014	0
2-15	1.06755	7.47284	2.2876
2-16	0.915041	4.57521	1.06755
2-17	0.457521	0.610027	1.06755
2-18	0.915041	0.610027	0.305014
2-19	2.1351	2.59262	5.33774
2-20	4.11768	0.915041	0.610027
2-21	0.457521	3.05014	0.305014
2-22	0.152507	5.94777	0.305014
2-23	0.305014	9.30292	3.66017
2-24	1.06755	4.27019	0.457521
3-1	1.37256	0.915041	1.37256
3-2	0.152507	0.152507	1.22005
3-3	0	0.457521	1.52507
3-4	0	1.06755	0.915041
3-5	0.610027	0.152507	1.06755
3-6	0.152507	0.457521	0.762534
3-7	0.152507	1.06755	0.152507
3-8	0	0.305014	0.610027
3-9	0.457521	0.152507	0.305014
3-10	0.610027	0.457521	0
3-11	0.457521	0.152507	0
3-12	0.305014	0.152507	0
3-13	0.152507	0	0.610027
3-14	0	0	0
3-15	0.610027	0	0.305014
3-16	0	0	0.152507
3-17	0.610027	0.152507	0.762534
3-18	1.06755	0.305014	0
3-19	0.305014	0.915041	0.457521
3-20	0.152507	0.152507	0.610027
3-21	0.457521	0.457521	1.06755
3-22	0.762534	0.152507	0.305014
3-23	0.305014	1.06755	0.305014
3-24	0.457521	0.152507	0.152507

## Sheet: Figure S2 a) b) c) d)
Figure S2 a)
ATXN1					ATN1					ATXN7					CACNA1A					TBP					HTT
Cell	Cas9 only	Cas9-sgRNA	dCas9-sgRNA		Cell	Cas9 only	Cas9-sgRNA	dCas9-sgRNA		Cell	Cas9 only	Cas9-sgRNA	dCas9-sgRNA		Cell	Cas9 only	Cas9-sgRNA	dCas9-sgRNA		Cell	Cas9 only	Cas9-sgRNA	dCas9-sgRNA		Cell	Cas9 only	Cas9-sgRNA	dCas9-sgRNA
1-1	0.991245	0.594929	0.948138		1-1	1.1663	0.588828	1.19476		1-1	0.484111	0.286865	0.441716		1-1	0.659558	0.602113	0.7293		1-1	0.0255292	0.0157124	0.0205443		1-1	0.788232	0.388385	0.727788
1-2	0.994426	0.763209	0.955584		1-2	1.20939	0.582164	1.13326		1-2	0.477992	0.305453	0.425716		1-2	0.883822	0.824253	1.00187		1-2	0.0273306	0.0169475	0.0262489		1-2	0.90617	0.426936	0.785721
1-3	1.17266	0.741012	1.01368		1-3	1.15166	0.550025	1.22074		1-3	0.481042	0.296013	0.433642		1-3	0.7635	0.704482	0.854786		1-3	0.0269037	0.0180614	0.0294992		1-3	0.845146	0.407204	0.756201
2-1	1.21479	0.822629	1.14879		2-1	0.781517	0.435091	0.816686		2-1	0.976654	1.09674	1.21267		2-1	1.03598	0.952668	0.700583		2-1	1.28249	0.789782	1.41241		2-1	1.14861	0.547276	1.23309
2-2	1.00944	0.808169	1.20746		2-2	0.852271	0.46351	0.825645		2-2	1.37797	1.20232	1.45027		2-2	0.985123	0.713464	0.826763		2-2	1.3037	0.847924	1.52536		2-2	1.18364	0.558714	1.14546
2-3	1.10737	0.815367	1.17776		2-3	0.816128	0.449076	0.821154		2-3	1.16008	1.14831	1.32616		2-3	1.01023	0.824436	0.761062		2-3	1.29305	0.818336	1.4678		2-3	1.16599	0.552965	1.18847
3-1	0.800629	0.656536	1.09653		3-1	0.985798	0.563392	0.986754		3-1	1.35453	1.18311	1.24247		3-1	1.14801	1.08721	1.25866		3-1	1.59608	1.42079	1.71405		3-1	0.99009	0.478109	0.946782
3-2	0.873276	0.433359	0.826513		3-2	1.02952	0.615799	1.06772		3-2	1.34025	1.22994	1.28814		3-2	1.29464	0.787798	1.13901		3-2	1.76601	1.54889	2.08426		3-2	0.984726	0.497569	0.973358
3-3	0.836163	0.533401	0.951994		3-3	1.00742	0.589012	1.02644		3-3	1.34737	1.2063	1.2651		3-3	1.21913	0.925475	1.19734		3-3	1.6789	1.48346	1.89011		3-3	0.987404	0.487742	0.959977
Figure S2 b)
ATXN1					ATN1					ATXN7					CACNA1A					TBP					HTT
Cell	Cas9 only	Cas9-sgRNA	dCas9-sgRNA		Cell	Cas9 only	Cas9-sgRNA	dCas9-sgRNA		Cell	Cas9 only	Cas9-sgRNA	dCas9-sgRNA		Cell	Cas9 only	Cas9-sgRNA	dCas9-sgRNA		Cell	Cas9 only	Cas9-sgRNA	dCas9-sgRNA		Cell	Cas9 only	Cas9-sgRNA	dCas9-sgRNA
1-1	1.36431	1.26474	1.43072		1-1	0.782782	0.513693	0.791758		1-1	0.388481	0.267537	0.318596		1-1	0.992505	0.728446	0.940941		1-1	1.40226	1.09745	1.30308		1-1	1.02877	0.528943	0.604105
1-2	1.52709	1.52627	1.63512		1-2	0.809198	0.529524	0.849923		1-2	0.380414	0.285499	0.389724		1-2	0.671381	0.630361	1.01698		1-2	1.60758	1.27901	1.65667		1-2	1.01191	0.56161	0.61185
1-3	1.44341	1.38936	1.52951		1-3	0.79588	0.521548	0.820325		1-3	0.384427	0.276372	0.35237		1-3	0.816302	0.67763	0.978225		1-3	1.50141	1.18476	1.46928		1-3	1.0203	0.545032	0.607965
2-1	0.825176	0.662214	0.883459		2-1	1.06392	0.728258	1.20802		2-1	1.28211	1.38002	1.33242		2-1	0.474121	1.03916	1.14579		2-1	0.923489	0.661951	0.928191		2-1	0.88299	0.565833	0.933803
2-2	0.802502	0.73297	0.339895		2-2	1.17241	0.730651	1.18783		2-2	1.37133	1.49695	1.54615		2-2	0.786185	0.900072	0.58696		2-2	0.928513	0.801769	1.01754		2-2	0.872524	0.542228	0.940072
2-3	0.813759	0.696694	0.547981		2-3	1.13713	0.758463	1.19954		2-3	1.32597	1.4373	1.43532		2-3	0.61053	0.967117	0.820081		2-3	0.925997	0.728514	0.971839		2-3	0.877741	0.553905	0.936932
3-1	0.741251	0.734272	0.752964		3-1	1.05631	0.711742	1.01455		3-1	1.25186	1.18954	1.31249		3-1	1.69926	1.32601	1.18735		3-1	0.621895	0.484977	0.547545		3-1	1.06194	0.641215	0.707251
3-2	0.743095	0.80457	0.771011		3-2	1.10298	0.757715	1.11339		3-2	1.32668	1.381	1.37459		3-2	1.40473	1.24583	1.46537		3-2	0.52012	0.438078	0.677518		3-2	1.14239	0.61513	0.672981
3-3	0.739411	0.85759	0.791273		3-3	1.07939	0.734369	1.06282		3-3	1.28873	1.2817	1.34318		3-3	1.54499	1.2853	1.31905		3-3	0.568735	0.460931	0.609075		3-3	1.10143	0.628037	0.689903
Figure S2 c)
ATXN1					ATN1					ATXN7					CACNA1A					TBP					HTT
Cell	Cas9 only	Cas9-sgRNA	dCas9-sgRNA		Cell	Cas9 only	Cas9-sgRNA	dCas9-sgRNA		Cell	Cas9 only	Cas9-sgRNA	dCas9-sgRNA		Cell	Cas9 only	Cas9-sgRNA	dCas9-sgRNA		Cell	Cas9 only	Cas9-sgRNA	dCas9-sgRNA		Cell	Cas9 only	Cas9-sgRNA	dCas9-sgRNA
1-1	0.718785	0.841499	1.35939		1-1	1.91682	1.20551	2.59781		1-1	0.220697	0.182739	0.305845		1-1	1.00251	0.610723	0.691939		1-1	0.524323	0.55423	0.512447		1-1	0.731349	0.363047	0.663314
1-2	0.772737	0.912448	1.33501		1-2	1.98348	0.804649	2.41199		1-2	0.254415	0.181011	0.289511		1-2	0.99923	0.721014	0.842675		1-2	0.5486	0.40786	0.616893		1-2	0.752097	0.370269	0.672447
1-3	0.780609	0.875882	1.3633		1-3	1.94986	0.984894	2.50318		1-3	0.236957	0.181873	0.297566		1-3	1.00087	0.663581	0.763597		1-3	0.536324	0.475446	0.562249		1-3	0.741651	0.36664	0.667865
2-1	1.6551	1.98632	2.78999		2-1	0.441297	0.286027	0.564299		2-1	1.17531	0.906512	1.25561		2-1	0.65383	0.717612	0.890366		2-1	1.46301	1.30233	1.57113		2-1	0.810555	0.375695	0.733313
2-2	1.64676	2.32012	2.46313		2-2	0.48011	0.304422	0.631405		2-2	1.31549	1.0349	1.46068		2-2	0.934026	0.765268	0.886889		2-2	1.61877	1.41974	1.91048		2-2	0.84903	0.394125	0.733647
2-3	1.65093	2.14674	2.62147		2-3	0.460294	0.295081	0.59691		2-3	1.24343	0.96858	1.35427		2-3	0.781468	0.741056	0.888626		2-3	1.53892	1.35977	1.73252		2-3	0.829569	0.3848	0.73348
3-1	0.439939	0.760353	0.977064		3-1	0.586097	0.308141	0.715466		3-1	1.48304	0.974239	1.36233		3-1	1.13999	1.52981	1.13964		3-1	0.843964	0.672904	1.02997		3-1	1.38474	0.438909	0.609554
3-2	0.75776	0.883497	1.38519		3-2	0.592667	0.350859	0.815815		3-2	1.55303	1.0418	1.35025		3-2	1.28007	1.14765	1.04854		3-2	1.00509	0.831243	1.05042		3-2	1.47288	0.459881	0.628035
3-3	0.57738	0.819616	1.16337		3-3	0.589373	0.328807	0.763994		3-3	1.51763	1.00745	1.35628		3-3	1.208	1.32502	1.09314		3-3	0.921009	0.747895	1.04015		3-3	1.42813	0.449273	0.618726
Figure S2 d)
ATXN1					ATN1					ATXN7					CACNA1A					TBP					HTT
Cell	Cas9 only	Cas9-sgRNA	dCas9-sgRNA		Cell	Cas9 only	Cas9-sgRNA	dCas9-sgRNA		Cell	Cas9 only	Cas9-sgRNA	dCas9-sgRNA		Cell	Cas9 only	Cas9-sgRNA	dCas9-sgRNA		Cell	Cas9 only	Cas9-sgRNA	dCas9-sgRNA		Cell	Cas9 only	Cas9-sgRNA	dCas9-sgRNA
1-1	1.41707	1.05151	1.16221		1-1	0.951662	0.472801	0.853857		1-1	0.608336	1.04664	0.66346		1-1	0.668962	1.10863	1.35973		1-1	0.925915	0.499627	0.637083		1-1	1.02066	0.806508	0.667223
1-2	1.25561	0.936719	1.235		1-2	2.38607	0.435956	0.878754		1-2	0.923872	1.228	1.60155		1-2	0.983114	1.41228	1.13521		1-2	0.925572	0.54932	0.783992		1-2	1.12889	0.785301	0.679237
1-3	1.51761	1.12057	1.25646		1-3	0.903377	0.505953	1.30338		1-3	1.32152	1.45757	1.13711		1-3	0.810966	1.25128	1.24241		1-3	1.28625	0.628378	1.30471		1-3	1.07341	0.795834	0.673203
2-1	0.992803	0.56058	0.615163		2-1	0.814009	0.442564	0.993803		2-1	0.735389	0.591895	0.968346		2-1	1.11809	1.23805	1.03965		2-1	1.03047	0.537126	0.891856		2-1	0.857475	0.619709	0.847436
2-2	0.890433	0.738716	0.587496		2-2	0.913613	0.387028	0.836337		2-2	0.909376	1.00887	1.61271		2-2	0.903939	1.20648	0.895621		2-2	1.06519	0.395537	0.76991		2-2	0.633882	0.536644	0.689041
2-3	0.86893	0.776133	0.66838		2-3	0.892811	0.387951	0.891486		2-3	1.02241	0.761047	1.67989		2-3	1.00533	1.22216	0.964951		2-3	1.11428	0.672742	1.51482		2-3	0.73725	0.576683	0.764145
3-1	0.657035	0.826781	0.906133		3-1	0.947317	0.637514	0.802258		3-1	0.81865	0.500918	0.0582328		3-1	1.17951	0.768098	0.294277		3-1	0.971157	0.645786	1.10609		3-1	1.27219	0.727965	0.990778
3-2	0.634693	0.838463	0.998606		3-2	0.523323	0.631892	0.822899		3-2	0.89042	1.01297	0.417154		3-2	1.16024	0.825879	2.10807		3-2	0.801898	0.658124	1.38164		3-2	1.09564	0.628728	0.931561
3-3	0.765822	0.851829	1.02606		3-3	0.667821	0.624861	0.783384		3-3	1.77003	1.04239	0.18799		3-3	1.16984	0.796466	0.950001		3-3	0.87927	1.26364	1.72467		3-3	1.18062	0.67653	0.960713

## Sheet: Figure S3 c) d) f) g) h)
Figure S3 c)					Figure S3 d)
Cell	Control	Cas9-sgRNA	dCas9-sgRNA		Cell	Cas9 only	Cas9-sgRNA	dCas9-sgRNA
1	1.2219	0.296627	0.332524		1	0.80258	0.312322	0.555014
2	1.02994	0.507575	0.635031		2	1.04655	0.300222	0.336226
3	0.718216	0.16879	0.176601		3	0.961145	0.404037	0.480473
4	1.02994	0.507575	0.635031		4	1.18972	0.208373	0.537586
Figure S3 f)
Cell	Cas9 only	Cas9-sgRNA	dCas9-sgRNA
1	1	0.354696	0.331843
2	1	0.229734	0.352317
3	1	0.16602	0.216523
4	1	0.400197	0.440187
5	1	0.152251	0.33572
Figure S3 g)								Figure S3 h)
	wtHTT			mHTT					wtHTT				mHTT
Cell	1	2	3	1	2	3		Cell	1	2	3	4	1	2	3	4
Cas9 only	1.02068	1.07517	0.904149	1.03035	1.06341	0.906241		Cas9 only	0.894307	0.849942	1.3058	0.949956	1.31036	0.786059	1.06014	0.843441
Cas9-sgRNA	0.358274	0.285752	0.250599	0.324848	0.286477	0.230386		Cas9-sgRNA	0.185022	0.499351	0.524824	0.389288	0.311766	0.47462	0.452168	0.331361
dCas9-sgRNA	0.60478	0.617382	0.63451	0.524798	0.531238	0.573128		dCas9-sgRNA	0.613636	0.731468	0.743457	0.760516	0.640346	0.626548	0.544365	0.533359

## Sheet: Figure S4 b) ~ k)
Figure S4 b)
SpCas9					ATXN3
Cell	Control	Cas9-sgRNA	dCas9-sgRNA		Cell	Cas9 only	Cas9-sgRNA	dCas9-sgRNA
1-1	1.03515	139192	68539.2		1-1	1.03125	0.212783	1.13146
1-2	0.499171	137559	72707		1-2	1.09854	0.215147	1.04312
1-3	0.905112	138387	72445.6		1-3	0.962475	0.233374	1.02421
2-1	0.98372	82895.1	104682		2-1	0.982314	0.228086	1.15375
2-2	1.98414	88413.3	97807.4		2-2	0.969706	0.204834	1.24713
2-3	1.62194	86793.5	100411		2-3	0.942373	0.214758	1.14566
3-1	0.540236	39446.6	50895		3-1	1.02203	0.42433	0.974978
3-2	0.684987	38561.8	47732.2		3-2	0.989048	0.41698	0.983838
3-3	0.745537	37418.1	46064.5		3-3	1.00227	0.423627	1.00562
Figure S4 c)
SpCas9					ATXN3
Cell	Control	Cas9-sgRNA	dCas9-sgRNA		Cell	Cas9 only	Cas9-sgRNA	dCas9-sgRNA
1-1	0.433513	108226	157964		1-1	1.04191	0.235144	0.886313
1-2	0.644402	106019	146610		1-2	1.1148	0.236733	0.86523
1-3	0.437068	116343	145431		1-3	1.17642	0.346454	0.8149
2-1	0.889342	669692	824923		2-1	0.861854	0.253541	0.716917
2-2	0.451079	677533	764395		2-2	0.809817	0.247094	0.724137
2-3	2.99836	733073	739433		2-3	0.83071	0.243509	0.689524
3-1	0.359169	251683	356759		3-1	1.0622	0.289567	0.932981
3-2	1.18475	267928	335194		3-2	1.07866	0.298198	0.903643
3-3	1.60232	272758	322547		3-3	1.02363	0.301738	0.88271
Figure S4 d)
SpCas9					ATXN3
Cell	Control	Cas9-sgRNA	dCas9-sgRNA		Cell	Cas9 only	Cas9-sgRNA	dCas9-sgRNA
1-1	0.846176	247076	268512		1-1	1.12357	0.495447	1.26898
1-2	0.497902	259571	275534		1-2	0.998692	0.479825	1.14396
1-3	0.350334	237634	298952		1-3	0.96126	0.498041	1.1849
2-1	0.292639	1426983	1718383		2-1	0.968133	0.358994	0.888497
2-2	3.23487	1529878	1883521		2-2	0.977603	0.371571	0.907573
2-3	0.81149	1607531	1857126		2-3	0.927374	0.385502	0.839692
3-1	1.38758	594577	723674		3-1	1.03337	0.447407	1.11553
3-2	0.361762	650286	772628		3-2	1.01231	0.433396	1.09953
3-3	1.21724	639641	824388		3-3	0.997682	0.415583	1.05929
Figure S4 e)					Figure S4 f)					Figure S4 g)
SpCas9					HTT (EPR5526)					HTT (4C8)
Cell	Control	Cas9-sgRNA	dCas9-sgRNA		Cell	Cas9 only	Cas9-sgRNA	dCas9-sgRNA		Cell	Cas9 only	Cas9-sgRNA	dCas9-sgRNA
1	0.747294	8.9891	10.5423		1	0.893613	0.23491	0.432092		1	0.964945	0.119385	1.22496
2	0.930125	7.2455	6.10968		2	1.11035	0.724	0.931457		2	1.01549	0.485038	0.797673
3	1.32258	5.16405	5.96703		3	1.22906	0.226292	1.45303		3	1.00187	0.840608	1.16862
					4	0.766977	0.634978	0.805791		4	1.01769	0.609278	0.9497
Figure S4 h)
SpCas9					ATXN3
Cell	Control	Cas9-sgRNA	dCas9-sgRNA		Cell	Cas9 only	Cas9-sgRNA	dCas9-sgRNA
1-1	0.000679	320.576	390.561		1-1	1.07194	0.552695	1.1079
1-2	0.000743	289.115	381.063		1-2	1.06316	0.422349	1.09506
1-3	0.001405	311.446	429.586		1-3	1.09628	0.517052	1.03547
2-1	0.004472	1661.95	2418.36		2-1	0.854469	0.369377	0.814609
2-2	0.008316	1864.78	2407.83		2-2	0.886896	0.422115	0.818728
2-3	0.005864	1780.16	2518.67		2-3	0.891109	0.386598	0.812314
3-1	8.97722	584.906	1012.19		3-1	1.03305	0.483451	1.13128
3-2	0.000819	734.793	966.211		3-2	1.03968	0.505474	1.09086
3-3	0.000487	759.161	1026.83		3-3	1.06341	0.465596	1.07448
Figure S4 i)					Figure S4 j)					Figure S4 k)
SpCas9					HTT (EPR5526)					HTT (4C8)
Cell	Control	Cas9-sgRNA	dCas9-sgRNA		Cell	Cas9 only	Cas9-sgRNA	dCas9-sgRNA		Cell	Cas9 only	Cas9-sgRNA	dCas9-sgRNA
1	0.060683	12.6912	13.1443		1	1.22957	0.66709	0.884		1	1.25464	0.616489	0.506153
2	2.36888	12.425	10.8136		2	0.81223	0.52107	0.58665		2	0.835848	0.442575	0.315994
3	0.570435	11.42	10.3905		3	1.0875	0.64823	0.71508		3	0.909517	0.0460314	0.270477
					4	0.8707	0.49454	0.56261

## Sheet: Figure S5
Figure S5
PBS
Mouse	1-1	1-2	2-1	2-2	3-1	3-2	4-1	4-2	5-1	5-2	6-1	6-2	7-1	7-2	8	9	10	11
4 week	300	281	300	300	279	281	176	163	132	151	167	158	178	150	149	248	175	194
5 week	280	190	300	259	244	236	141	186	219	262							191	143
6 week	224	198	170	203	190	165	110	94	178	237	37	37	85	89	113	127	203	159
7 week	157	165	157	146	90	129	124	108	195	172	60	117	74	42	74	111	71	103
8 week	125	126	155	170	54	18	214	210	126	147	37	16	62	57	52	75	62	110
9 week	101	128	247	220	132	108	83	74	112	128	56	72	33	45	82	104	38	48
10 week	140	87	103	127	90	34	63	42	112	118	79	63	90	55	35	50	47	23
11 week	34	50	150	109	1	1	80	114	90	90	40	66	63	85	50	52	7	8
12 week			56	22					11	9	35	36	67	77	104	57	16	21
13 week									4	19	30	29	75	26	44	101	34	5
Cas9 only
Mouse	1-1	1-2	2-1	2-2	3-1	3-2	4-1	4-2	5-1	5-2	6-1	6-2	7-1	7-2	8-1	8-2
4 week	300	292	300	300	203	186	189	137	231	212	220	260	300	300	300	300
5 week	300	300	201	258	169	159	49	93	188	178	281	260	293	289	187	218
6 week	300	300	251	249	168	168	105	85	210	228	199	181	160	139	127	124
7 week	179	129	244	300	123	88	103	82	200	136	161	135	73	95	73	91
8 week	192	232	199	177	76	52	49	66	175	178	88	111	102	108	76	70
9 week	153	94	157	173	44	39	25	33	83	65	65	105	104	103	71	49
10 week	59	114	62	40	15	13	4	33	119	85	67	40	55	74	42	15
11 week	111	92	22	51	15	12	23	15	34	30	59	15	74	44	30	12
12 week	59	47	73	35	19	13	9	9			17	24	70	75	15	19
13 week	43	40	1	1	19	13					21	28	49	73	1	4
Cas9-sgRNA
Mouse	1-1	1-2	2-1	2-2	3-1	3-2	4-1	4-2	5-1	5-2	6-1	6-2	7-1	7-2	8-1	8-2	9-1	9-2	10-1	10-2	11-1	11-2	12-1	12-2	13-1	13-2	14-1	14-2
4 week	251	300	69	96	151	153	300	300	255	300	300	300	179	172	250	236	133	136	255	172	245	284	268	216	270	300	243	280
5 week	242	295	134	127	179	136	254	300	227	245	272	259	149	166	285	287	124	137	156	159	277	217	238	292	269	270	197	198
6 week	197	190	200	190	158	151	259	239	207	237	268	217	26	189	208	204	152	173	81	70	173	162	127	128	209	253	265	235
7 week	183	186	81	103	104	107	110	155	101	45	135	107	161	188	193	187	79	91	101	90	103	121	187	139	145	119	177	218
8 week	111	86	130	180	99	79	113	132	78	52	100	97	177	145	104	206	99	155	31	19	158	189	192	136	140	159	183	155
9 week	130	163	120	146	90	69	65	93	36	15	79	96	114	118	95	101	47	53	57	3	134	150	104	134	114	185	93	63
10 week	99	64	13	27	31	25	72	90	133	133	145	75	113	99	74	36	75	76	17	12	110	70	89	150	122	154	85	143
11 week	23	52	10	8	14	18	31	56	23	8	51	64	79	88	59	68	59	36	8	6	48	75	121	58	32	25	77	38
12 week	10	54	6	4	10	26	52	107	16	24	75	116	96	109	8	3	62	25	3	4	10	22	49	79	1	1	28	18
13 week	27	23	1	5	25	21	74	36	76	38	47	30	32	60	13	7	29	34	3	7	19	23	49	19	1	1	22	15
dCas9-sgRNA
Mouse	1-1	1-2	2-1	2-2	3-1	3-2	4-1	4-2	5-1	5-2	6-1	6-2	7-1	7-2	8-1	8-2
4 week	229	237	183	230	300	299	207	200	262	227	294	300	300	280	300	275
5 week	222	244	180	161	278	273	300	300	158	145	251	300	296	279	274	283
6 week	208	221	145	163	260	240	294	300	105	124	249	262	267	273	187	148
7 week	186	121	148	122	235	233	176	218	93	129	151	209	251	252	177	164
8 week	176	114	115	110	255	241	289	254	140	178	115	104	114	140	137	95
9 week	110	111	139	115	178	190	167	160	74	53	179	122	169	165	84	104
10 week	132	140	105	70	210	201	158	139	78	107	82	76	137	116	53	50
11 week	77	59	79	83	130	160	157	95	97	52	69	38	124	107	32	16
12 week	40	55	45	36	141	108					38	39	79	113
13 week	22	29	99	50							18	13	63	91

## Sheet: Figure S6 a) b)
Figure S6 a)
SpCas9					Htt					Atxn3
Mouse	Control	Cas9-sgRNA	dCas9-sgRNA		Mouse	Cas9 only	Cas9-sgRNA	dCas9-sgRNA		Mouse	Cas9 only	Cas9-sgRNA	dCas9-sgRNA
1-1	1.23799	20.8029	26.7895		1-1	1.19592	0.718065	0.573676		1-1	0.925967	0.925317	0.979525
1-2	0.962126	18.7907	29.2584		1-2	1.17586	0.705098	0.547866		1-2	0.908145	0.93814	0.979393
1-3	1.07153	22.8274	28.7465		1-3	1.18314	0.703353	0.54217		1-3	0.911792	0.919335	0.979201
2-1	0.352238	10.2153	87.2962		2-1	0.898018	0.452081	0.839901		2-1	0.992315	0.721791	1.21808
2-2	0.739012	10.434	94.5692		2-2	0.925526	0.489172	0.837203		2-2	1.01511	0.78333	1.25888
2-3	0.974559	9.7808	83.8873		2-3	0.882136	0.454967	0.82639		2-3	1.00013	0.73042	1.23628
3-1	1.03328	69.896	15.3033		3-1	0.9406	0.824499	0.780141		3-1	0.787571	0.465324	1.04395
3-2	1.17995	69.7641	15.312		3-2	0.906797	0.826485	0.772225		3-2	1.2103	0.488336	1.01983
3-3	1.44931	74.0917	17.2674		3-3	0.892004	0.768784	0.766682		3-3	1.24867	0.553083	1.00995
Figure S6 b)
bIII-tubulin
Mouse	Cas9 only	Cas9-sgRNA	dCas9-sgRNA
1-1	2.32861	1.51	2.99
1-2	2.31011	1.41	2.05
1-3	2.30763	2.93	2.61
1-4	2.08018	2.71	2.8
1-5	3.34057	2.13	5.3
1-6	3.25369	1.52	3.67
1-7	3.03825	1.07	3.75
1-8	2.65163	2.56	3.13
2-1	3.48057	1.98	2.2
2-2	1.93932	1.78	2.92
2-3	3.7745	2.06	2.73
2-4	3.63707	3.89	3.71
2-5	3.15689	1.84	3.24
2-6	2.04184	1.47	3.6
2-7	1.96173	1.12	2.85
2-8	2.65868	1.61	4.49
3-1	3.7766	2.06	2.76
3-2	3.70726	2.56	4.47
3-3	1.68097	1.68	3.53
3-4	2.09792	2.38	3.55
3-5	1.72789	1.82	2.52
3-6	2.34893	2.35	4.53
3-7	1.3488	1.94	3.26
3-8	1.8677	2.62	3.71
Figure 4 d) TUNEL
	Cas9 only	Cas9-sgRNA	dCas9-sgRNA
	2.89763	4.88022	4.27019
	2.2876	8.54038	3.20264
	1.06755	5.33774	1.37256
	2.1351	8.38788	1.37256
	5.03273	12.048	3.66017
	3.66017	7.77785	5.03273
	3.81267	6.55779	2.1351
	5.18523	7.16782	4.27019
	1.37256	0.152507	0.152507
	0.457521	0	0.457521
	0.915041	0.152507	0.152507
	1.98259	0	0.305014
	2.44011	0.610027	1.37256
	1.06755	0.305014	0
	1.98259	0.762534	0.305014
	1.98259	0.152507	1.22005
	3.05014	0.457521	0.152507
	1.52507	0.152507	0.152507
	2.1351	0	0.152507
	3.96518	0.152507	0.152507
	5.18523	2.1351	0
	5.18523	0.305014	0
	4.11768	0.762534	0
	4.11768	0.305014	0
	0.152507	0.762534	2.59262
	0	0.457521	0.610027
	0	0.915041	1.06755
	1.22005	0.762534	0.457521
	3.35515	2.44011	0.762534
	4.27019	0.457521	0
	4.11768	1.22005	1.06755
	6.40529	0.762534	0.152507
	0.305014	1.22005	0
	0	1.98259	0
	0.152507	2.89763	1.98259
	0.152507	1.98259	0.152507
	0.762534	10.828	0.610027
	0.762534	3.05014	0
	1.06755	7.47284	2.2876
	0.915041	4.57521	1.06755
	0.457521	0.610027	1.06755
	0.915041	0.610027	0.305014
	2.1351	2.59262	5.33774
	4.11768	0.915041	0.610027
	0.457521	3.05014	0.305014
	0.152507	5.94777	0.305014
	0.305014	9.30292	3.66017
	1.06755	4.27019	0.457521
	1.37256	0.915041	1.37256
	0.152507	0.152507	1.22005
	0	0.457521	1.52507
	0	1.06755	0.915041
	0.610027	0.152507	1.06755
	0.152507	0.457521	0.762534
	0.152507	1.06755	0.152507
	0	0.305014	0.610027
	0.457521	0.152507	0.305014
	0.610027	0.457521	0
	0.457521	0.152507	0
	0.305014	0.152507	0
	0.152507	0	0.610027
	0	0	0
	0.610027	0	0.305014
	0	0	0.152507
	0.610027	0.152507	0.762534
	1.06755	0.305014	0
	0.305014	0.915041	0.457521
	0.152507	0.152507	0.610027
	0.457521	0.457521	1.06755
	0.762534	0.152507	0.305014
	0.305014	1.06755	0.305014
	0.457521	0.152507	0.152507

## Sheet: Figure S7 b) c)
Figure S7 b)
SpCas9					mHTT					Atxn3					Ppp1r1b					Drd1					Drd2
Mouse	Control	Cas9-sgRNA	dCas9-sgRNA		Mouse	Cas9 only	Cas9-sgRNA	dCas9-sgRNA		Mouse	Cas9 only	Cas9-sgRNA	dCas9-sgRNA		Mouse	Cas9 only	Cas9-sgRNA	dCas9-sgRNA		Mouse	Cas9 only	Cas9-sgRNA	dCas9-sgRNA		Mouse	Cas9 only	Cas9-sgRNA	dCas9-sgRNA
1-1	0.376809	58.7959	67.8662		1-1	0.0274869	0.0172209	0.0347603		1-1	0.99384	0.583213	0.577063		1-1	1.26576	0.384981	0.5608		1-1	0.842025	0.041835	0.531951		1-1	0.819506	0.347382	0.497812
1-2	1.76289	51.7001	63.2137		1-2	0.0260521	0.0171393	0.0321638		1-2	0.976034	0.59626	0.590209		1-2	1.09936	0.300251	0.488191		1-2	0.953853	0.041808	0.536154		1-2	1.33075	0.339181	0.464645
1-3	0.725536	48.5501	72.6962		1-3	0.0263974	0.015537	0.0318778		1-3	0.957558	0.595483	0.584435		1-3	1.05552	0.386012	0.51589		1-3	0.979396	0.042954	0.540347		1-3	1.0443	0.343257	0.480943
2-1	0.555229	91.8144	43.5044		2-1	1.03732	0.0140792	0.0383831		2-1	1.12223	0.894871	1.25737		2-1	0.966826	0.320101	0.545058		2-1	1.3624	0.051114	0.606327		2-1	1.0864	0.27306	0.581056
2-2	1.09156	85.82	44.2922		2-2	0.883198	0.0159519	0.0336685		2-2	0.951619	0.839387	1.23191		2-2	0.849819	0.298146	0.534061		2-2	1.41265	0.049725	0.636372		2-2	1.10469	0.270893	0.580513
2-3	0.93764	107.961	37.7036		2-3	0.779775	0.0147679	0.0353476		2-3	1.00604	0.864379	1.25665		2-3	0.907543	0.309726	0.563737		2-3	1.40972	0.044945	0.586155		2-3	1.0955	0.271974	0.530432
3-1	0.20494	26.933	41.9235		3-1	1.34776	0.0395129	0.0316664		3-1	0.973295	0.869499	1.24846		3-1	0.922083	0.431353	0.518112		3-1	0.663824	0.731817	0.590091		3-1	0.859383	0.409634	0.470327
3-2	2.85675	25.0642	25.1607		3-2	1.39854	0.0386545	0.0307772		3-2	0.991458	0.861421	1.27463		3-2	0.936003	0.446867	0.546621		3-2	0.676283	0.730692	0.578424		3-2	0.853382	0.385481	0.491182
3-3	0.488647	29.5379	44.0012		3-3	1.34132	0.0351316	0.0292565		3-3	1.02793	0.858547	1.19065		3-3	0.997089	0.460386	0.51357		3-3	0.699846	0.756041	0.591162		3-3	0.806089	0.382865	0.438391
Figure S7 c)
Darpp-32					NeuN					BDNF
Mouse	Cas9 only	Cas9-sgRNA	dCas9-sgRNA		Mouse	Cas9 only	Cas9-sgRNA	dCas9-sgRNA		Mouse	Cas9 only	Cas9-sgRNA	dCas9-sgRNA
1	0.889115	0.656729	3.71629		1	0.981323	0.844776	1.564		1	1.01613	0.971952	1.60838
2	0.822819	0.64758	1.79852		2	1.00719	1.00449	1.62458		2	0.983358	0.873649	1.3447
3	1.39895	1.13825	1.70633		3	0.9594	1.12465	1.34374		3	1.02362	0.956637	1.11325
4	0.889115	0.920825	1.58708		4	1.05208	0.52483	1.48448		4	0.97689	0.920608	1.37762
